# Supplementary material for: Integrative taxonomy of the genus Dudgeodes Sartori, 2008 (Insecta, Ephemeroptera, Teloganodidae) from the Philippines with description of new species and supplementary descriptions of Southeast Asian species
Source: Zookeys. 2020 Feb 10;910:93–129. doi: 10.3897/zookeys.910.48659 (PMC7026199; doi:10.3897/zookeys.910.48659)
Supplement: XML Treatment for Dudgeodes bauernfeindi [file zookeys.910.48659-treatment1.xml]

<!DOCTYPE tp:taxon-treatment
  PUBLIC "-//TaxonX//DTD Taxonomic Treatment Publishing DTD v0 20100105//EN" "tax-treatment-NSO.dtd">
<tp:taxon-treatment xmlns:tp="http://www.plazi.org/taxpub"><tp:treatment-meta><kwd-group><label>Taxon classification</label><kwd><named-content xmlns:xlink="http://www.w3.org/1999/xlink" content-type="kingdom">Animalia</named-content></kwd><kwd><named-content xmlns:xlink="http://www.w3.org/1999/xlink" content-type="order">Ephemeroptera</named-content></kwd><kwd><named-content xmlns:xlink="http://www.w3.org/1999/xlink" content-type="family">Teloganodidae</named-content></kwd></kwd-group><mixed-citation publication-type="journal"><person-group><name><surname>Garces</surname><given-names>Jhoana M.</given-names></name><name><surname>Sartori</surname><given-names>Michel</given-names></name><name><surname>Freitag</surname><given-names>Hendrik</given-names></name></person-group><article-title>Integrative taxonomy of the genus <italic><tp:taxon-name><tp:taxon-name-part taxon-name-part-type="genus" reg="Dudgeodes">Dudgeodes</tp:taxon-name-part></tp:taxon-name></italic> Sartori, 2008 (<tp:taxon-name><tp:taxon-name-part taxon-name-part-type="class">Insecta</tp:taxon-name-part></tp:taxon-name>, <tp:taxon-name><tp:taxon-name-part taxon-name-part-type="order">Ephemeroptera</tp:taxon-name-part></tp:taxon-name>, <tp:taxon-name><tp:taxon-name-part taxon-name-part-type="family">Teloganodidae</tp:taxon-name-part></tp:taxon-name>) from the Philippines with description of new species and supplementary descriptions of Southeast Asian species</article-title><source>Zookeys</source><day>10</day><month>2</month><year>2020</year><volume>910</volume><fpage>93</fpage><lpage>129</lpage><pub-id pub-id-type="doi">10.3897/zookeys.910.48659</pub-id></mixed-citation></tp:treatment-meta><tp:nomenclature><tp:taxon-name><object-id xmlns:xlink="http://www.w3.org/1999/xlink" content-type="arpha" xlink:type="simple">EB2674C8-A442-5D58-A6AC-189CD97ED1C3</object-id>
              <tp:taxon-name-part taxon-name-part-type="genus" reg="Dudgeodes">Dudgeodes</tp:taxon-name-part>
              <tp:taxon-name-part taxon-name-part-type="species" reg="bauernfeindi">bauernfeindi</tp:taxon-name-part>
              <object-id xmlns:xlink="http://www.w3.org/1999/xlink" content-type="zoobank" xlink:type="simple">http://zoobank.org/186ED910-579F-43A6-A835-8B55EA36743C</object-id>
            </tp:taxon-name><tp:taxon-authority>Garces &amp; Sartori</tp:taxon-authority><tp:taxon-status xmlns:xlink="http://www.w3.org/1999/xlink" xlink:type="simple">sp. nov.</tp:taxon-status><xref ref-type="fig" rid="F2">Figures 2A–C</xref><xref ref-type="fig" rid="F12">, 12D</xref><xref ref-type="fig" rid="F14">, 14A</xref><xref ref-type="fig" rid="F15">, 15E</xref><xref ref-type="fig" rid="F16">, 16E</xref></tp:nomenclature><tp:treatment-sec sec-type="material" id="SECID0E35AI"><title>Material.</title><p><bold><italic>Holotype</italic></bold>: Philippines • 1 male nymph; Negros Oriental, Valencia, Casaroro River downstream; <named-content xmlns:xlink="http://www.w3.org/1999/xlink" content-type="dwc:verbatimCoordinates" xlink:type="simple"><named-content content-type="geo-json" specific-use="{&#34;type&#34;:&#34;Point&#34;,&#34;coordinates&#34;:[123.233333,9.300000]}" id="NCID0EK6AI" xlink:type="simple">09°18'N, 123°14'E</named-content></named-content>; c. 150 m a.s.l.; 1 Sep. 2019; leg. Garces; GenBank: <ext-link xmlns:xlink="http://www.w3.org/1999/xlink" ext-link-type="gen" xlink:href="MN853779" xlink:type="simple">MN853779</ext-link>; <named-content xmlns:xlink="http://www.w3.org/1999/xlink" content-type="dwc:institutional_code" xlink:type="simple">PNM</named-content>: EPH 356/<named-content xmlns:xlink="http://www.w3.org/1999/xlink" content-type="dwc:institutional_code" xlink:type="simple">PNM</named-content> 13683 in ethanol. <bold><italic>Paratypes</italic></bold>: Philippines • 2 nymphs; same collection data as holotype; GenBank: <ext-link xmlns:xlink="http://www.w3.org/1999/xlink" ext-link-type="gen" xlink:href="MN853780" xlink:type="simple">MN853780</ext-link>, <ext-link xmlns:xlink="http://www.w3.org/1999/xlink" ext-link-type="gen" xlink:href="MN853785" xlink:type="simple">MN853785</ext-link>; <abbrev xmlns:xlink="http://www.w3.org/1999/xlink" content-type="institution" xlink:title="Ateneo de Manila University, Quezon City, Philippines" id="ABBRID0ELABI" xlink:type="simple">AdMU</abbrev>: EPH 155 in ethanol, EPH 357 on slide • 3 nymphs; Negros Oriental, Valencia, Apolong, Casaroro River upstream; <named-content xmlns:xlink="http://www.w3.org/1999/xlink" content-type="dwc:verbatimCoordinates" xlink:type="simple"><named-content content-type="geo-json" specific-use="{&#34;type&#34;:&#34;Point&#34;,&#34;coordinates&#34;:[123.216667,9.283333]}" id="NCID0ETABI" xlink:type="simple">09°17'N, 123°13'E</named-content></named-content>; 470 m a.s.l.; 1 Sep. 2019; leg. Garces; GenBank: <ext-link xmlns:xlink="http://www.w3.org/1999/xlink" ext-link-type="gen" xlink:href="MN853783" xlink:type="simple">MN853783</ext-link>, <ext-link xmlns:xlink="http://www.w3.org/1999/xlink" ext-link-type="gen" xlink:href="MN853782" xlink:type="simple">MN853782</ext-link>, <ext-link xmlns:xlink="http://www.w3.org/1999/xlink" ext-link-type="gen" xlink:href="MN853781" xlink:type="simple">MN853781</ext-link>; <abbrev xmlns:xlink="http://www.w3.org/1999/xlink" content-type="institution" xlink:title="Ateneo de Manila University, Quezon City, Philippines" id="ABBRID0EHBBI" xlink:type="simple">AdMU</abbrev>: EPH 160 in ethanol, <named-content xmlns:xlink="http://www.w3.org/1999/xlink" content-type="dwc:institutional_code" xlink:type="simple">ZSM</named-content>: EPH 158 in ethanol, EPH 157 on slide • 1 nymph; Negros Oriental, Valencia, Malaunay; <named-content xmlns:xlink="http://www.w3.org/1999/xlink" content-type="dwc:verbatimCoordinates" xlink:type="simple"><named-content content-type="geo-json" specific-use="{&#34;type&#34;:&#34;Point&#34;,&#34;coordinates&#34;:[123.167778,9.306111]}" id="NCID0EUBBI" xlink:type="simple">09°18'22"N, 123°10'04"E</named-content></named-content>; c. 470 m a.s.l.; 1 Sep. 2019; GenBank: <ext-link xmlns:xlink="http://www.w3.org/1999/xlink" ext-link-type="gen" xlink:href="MN853779" xlink:type="simple">MN853779</ext-link>; <abbrev xmlns:xlink="http://www.w3.org/1999/xlink" content-type="institution" xlink:title="Ateneo de Manila University, Quezon City, Philippines" id="ABBRID0E5BBI" xlink:type="simple">AdMU</abbrev>: EPH 150 on slide.</p></tp:treatment-sec><tp:treatment-sec sec-type="diagnosis" id="SECID0EDCBI"><title>Diagnosis.</title><p><italic><tp:taxon-name><tp:taxon-name-part taxon-name-part-type="genus" reg="Dudgeodes">Dudgeodes</tp:taxon-name-part> <tp:taxon-name-part taxon-name-part-type="species" reg="bauernfeindi">bauernfeindi</tp:taxon-name-part></tp:taxon-name></italic> sp. nov. can be distinguished from other Oriental <italic><tp:taxon-name><tp:taxon-name-part taxon-name-part-type="genus" reg="Dudgeodes">Dudgeodes</tp:taxon-name-part></tp:taxon-name></italic> by the combination of the following characters: (1) antenna length subequal to head width, (2) dorsal part of male eyes brown, (3) two prothorax tubercles, (4) simple mesothorax marginal setae, (5) two tarsal claw subapical teeth, (6) narrow teeth on median and lateral area of posterior margin tergite VI, (7) tergite VII posterior margin teeth present on the entire length, (8) longest setae on cerci basal segments more than half of the corresponding segment (9) longest setae on cerci distal segments half to the corresponding segments, and (10) presence of brownish band every four segments of the cerci. <italic><tp:taxon-name><tp:taxon-name-part taxon-name-part-type="genus" reg="Dudgeodes">Dudgeodes</tp:taxon-name-part> <tp:taxon-name-part taxon-name-part-type="species" reg="bauernfeindi">bauernfeindi</tp:taxon-name-part></tp:taxon-name></italic> sp. nov. can be differentiated from <italic><tp:taxon-name><tp:taxon-name-part taxon-name-part-type="genus" reg="Dudgeodes">D.</tp:taxon-name-part> <tp:taxon-name-part taxon-name-part-type="species" reg="luntian">luntian</tp:taxon-name-part></tp:taxon-name></italic> sp. nov. found also in Negros island by the length of antenna relative to head width, color of dorsal part of male eyes, mesothorax marginal setae and tarsal claw subapical teeth.</p></tp:treatment-sec><tp:treatment-sec sec-type="description" id="SECID0ERDBI"><title>Description.</title><p>Mature nymph. Body length ♂ 5.0–5.2 mm; cerci 0.9–1.0 times body length.</p><p><bold><italic>Head</italic></bold>: Antennae 0.9–1.0 times head width, flagellum with 16–18 segments. Dorsal part of male eyes brown (Fig. <xref ref-type="fig" rid="F2">2A</xref>). Labrum wide, ca. 2.3–2.5 times wider than long, concave in central part of anterior margin. Labial palp segment III elongated, 2.8–3.0 times as long as wide at base.</p><fig id="F2" position="float" orientation="portrait"><object-id xmlns:xlink="http://www.w3.org/1999/xlink" content-type="doi" xlink:type="simple">10.3897/zookeys.910.48659.figure2</object-id><object-id xmlns:xlink="http://www.w3.org/1999/xlink" content-type="arpha" xlink:type="simple">5F10915C-6BAE-5D67-ACF2-A56548E1EBAF</object-id><label>Figure 2.</label><caption><p><italic><tp:taxon-name><tp:taxon-name-part taxon-name-part-type="genus" reg="Dudgeodes">Dudgeodes</tp:taxon-name-part> <tp:taxon-name-part taxon-name-part-type="species" reg="bauernfeindi">bauernfeindi</tp:taxon-name-part></tp:taxon-name></italic> sp. nov. <bold>A</bold> dorsal <bold>B</bold> lateral <bold>C</bold> ventral. Scale bars: 1 mm (<bold>B</bold> = <bold>C</bold>).</p></caption><graphic xmlns:xlink="http://www.w3.org/1999/xlink" xlink:href="zookeys-910-093-g002.jpg" position="float" orientation="portrait" xlink:type="simple" id="oo_378175.jpg"><uri content-type="original_file" xlink:type="simple">https://binary.pensoft.net/fig/378175</uri></graphic></fig><p><bold><italic>Thorax</italic></bold>: Pronotum (Fig. <xref ref-type="fig" rid="F2">2B</xref>) with four flat tubercles. Mesonotum (Fig. <xref ref-type="fig" rid="F2">2B</xref>) without tubercle; outer margin with regular row of simple setae.</p><p><bold><italic>Legs</italic></bold>: Forefemur dilated, ca. 1.5–1.6 times longer than wide; transverse row of long and bluntly pointed setae (Fig. <xref ref-type="fig" rid="F14">14A</xref>) across dorsal face; dorsal surface sparsely covered with long thin simple setae. Fore tarsal claw hooked, bearing four blunt teeth medially and two teeth subapically. Middle and hind femora ca. 2 times longer than wide. Middle and hind tarsal claw hooked, bearing four to five blunt teeth medially and two teeth subapically.</p><p><bold><italic>Abdomen</italic></bold>: Tergite with median tubercles (Fig. <xref ref-type="fig" rid="F2">2B</xref>) slightly developed on segments I and II, moderately developed on segment III and IX–X, well developed on IV–IX. Posterolateral projections (Fig. <xref ref-type="fig" rid="F2">2C</xref>) slightly developed on segments II–IV, moderately developed on V–IX.</p><p>Tergites IV–X (Figs <xref ref-type="fig" rid="F15">15E</xref>, <xref ref-type="fig" rid="F16">16E</xref>) surface covered with short thin setae, thick setae with feathered apex and apically rounded feathered thick setae; posterior margin with long pointed thick setae, elongated forked thick setae and long setae with feathered apex. Narrow slender teeth present on posterior margin median area of tergites I–V, posterior margin median and lateral areas of tergite VI (Fig. <xref ref-type="fig" rid="F15">15E</xref>), and across entire posterior margin of tergites VII–X (Fig. <xref ref-type="fig" rid="F16">16E</xref>).</p><p>Cerci with apically blunt thick setae every segment; longest setae on basal segments more than half of corresponding segment; longest setae on distal segments half of corresponding segments. Brownish band present every four segments (Fig. <xref ref-type="fig" rid="F2">2A</xref>).</p></tp:treatment-sec><tp:treatment-sec sec-type="etymology" id="SECID0EEHBI"><title>Etymology.</title><p>The species is named after Dr. Ernst Bauernfeind (Vienna), one of the mentors of the first author, for his kindness and outstanding contribution to mayfly taxonomy.</p></tp:treatment-sec><tp:treatment-sec sec-type="distribution" id="SECID0EJHBI"><title>Distribution and biology.</title><p><italic><tp:taxon-name><tp:taxon-name-part taxon-name-part-type="genus" reg="Dudgeodes">Dudgeodes</tp:taxon-name-part> <tp:taxon-name-part taxon-name-part-type="species" reg="bauernfeindi">bauernfeindi</tp:taxon-name-part></tp:taxon-name></italic> sp. nov. is so far only known from Negros island, Philippines. All material was collected at altitudes of 150–500 m a.s.l. mostly surrounded by secondary vegetation, rarely secondary forest, with few houses in some distance from the river bed.</p></tp:treatment-sec><tp:treatment-sec><!--Section generated to contain objects referenced in tp:taxon-treatment.--><fig id="F12" position="float" orientation="portrait"><object-id xmlns:xlink="http://www.w3.org/1999/xlink" content-type="doi" xlink:type="simple">10.3897/zookeys.910.48659.figure12</object-id><object-id xmlns:xlink="http://www.w3.org/1999/xlink" content-type="arpha" xlink:type="simple">D80F4CD8-CA61-5F8B-B5E2-D582489E5665</object-id><label>Figure 12.</label><caption><p>Row of simple and feathery long setae below the right mandible mola of <italic><tp:taxon-name><tp:taxon-name-part taxon-name-part-type="genus" reg="Dudgeodes">Dudgeodes</tp:taxon-name-part></tp:taxon-name></italic> species. <bold>A</bold><italic><tp:taxon-name><tp:taxon-name-part taxon-name-part-type="genus" reg="Dudgeodes">D.</tp:taxon-name-part> <tp:taxon-name-part taxon-name-part-type="species" reg="pangantihoni">pangantihoni</tp:taxon-name-part></tp:taxon-name></italic> sp. nov. <bold>B</bold><italic><tp:taxon-name><tp:taxon-name-part taxon-name-part-type="genus" reg="Dudgeodes">D.</tp:taxon-name-part> <tp:taxon-name-part taxon-name-part-type="species" reg="luntian">luntian</tp:taxon-name-part></tp:taxon-name></italic> sp. nov. <bold>C</bold><italic><tp:taxon-name><tp:taxon-name-part taxon-name-part-type="genus" reg="Dudgeodes">D.</tp:taxon-name-part> <tp:taxon-name-part taxon-name-part-type="species" reg="vonrinteleni">vonrinteleni</tp:taxon-name-part></tp:taxon-name></italic> sp. nov. <bold>D</bold><italic><tp:taxon-name><tp:taxon-name-part taxon-name-part-type="genus" reg="Dudgeodes">D.</tp:taxon-name-part> <tp:taxon-name-part taxon-name-part-type="species" reg="bauernfeindi">bauernfeindi</tp:taxon-name-part></tp:taxon-name></italic> sp. nov. <bold>E</bold><italic><tp:taxon-name><tp:taxon-name-part taxon-name-part-type="genus" reg="Dudgeodes">D.</tp:taxon-name-part> <tp:taxon-name-part taxon-name-part-type="species" reg="tabang">tabang</tp:taxon-name-part></tp:taxon-name></italic> sp. nov. <bold>F</bold><italic><tp:taxon-name><tp:taxon-name-part taxon-name-part-type="genus" reg="Dudgeodes">D.</tp:taxon-name-part> <tp:taxon-name-part taxon-name-part-type="species" reg="freitagi">freitagi</tp:taxon-name-part></tp:taxon-name></italic> sp. nov. Scale bar: 20 μm (<bold>A–E</bold>).</p></caption><graphic xmlns:xlink="http://www.w3.org/1999/xlink" xlink:href="zookeys-910-093-g012.jpg" position="float" orientation="portrait" xlink:type="simple" id="oo_378185.jpg"><uri content-type="original_file" xlink:type="simple">https://binary.pensoft.net/fig/378185</uri></graphic></fig><fig id="F14" position="float" orientation="portrait"><object-id xmlns:xlink="http://www.w3.org/1999/xlink" content-type="doi" xlink:type="simple">10.3897/zookeys.910.48659.figure14</object-id><object-id xmlns:xlink="http://www.w3.org/1999/xlink" content-type="arpha" xlink:type="simple">EC8A0A49-FB7D-553A-951F-DBEF2B330D60</object-id><label>Figure 14.</label><caption><p>Forefemur transverse row of setae. <bold>A</bold><italic><tp:taxon-name><tp:taxon-name-part taxon-name-part-type="genus" reg="Dudgeodes">Dudgeodes</tp:taxon-name-part> <tp:taxon-name-part taxon-name-part-type="species" reg="bauernfeindi">bauernfeindi</tp:taxon-name-part></tp:taxon-name></italic> sp. nov. <bold>B</bold><italic><tp:taxon-name><tp:taxon-name-part taxon-name-part-type="genus" reg="Dudgeodes">D.</tp:taxon-name-part> <tp:taxon-name-part taxon-name-part-type="species" reg="pangantihoni">pangantihoni</tp:taxon-name-part></tp:taxon-name></italic> sp. nov. <bold>C</bold><italic><tp:taxon-name><tp:taxon-name-part taxon-name-part-type="genus" reg="Dudgeodes">D.</tp:taxon-name-part> <tp:taxon-name-part taxon-name-part-type="species" reg="tabang">tabang</tp:taxon-name-part></tp:taxon-name></italic> sp. nov. Scale bar: 20 μm.</p></caption><graphic xmlns:xlink="http://www.w3.org/1999/xlink" xlink:href="zookeys-910-093-g014.jpg" position="float" orientation="portrait" xlink:type="simple" id="oo_378187.jpg"><uri content-type="original_file" xlink:type="simple">https://binary.pensoft.net/fig/378187</uri></graphic></fig><fig id="F15" position="float" orientation="portrait"><object-id xmlns:xlink="http://www.w3.org/1999/xlink" content-type="doi" xlink:type="simple">10.3897/zookeys.910.48659.figure15</object-id><object-id xmlns:xlink="http://www.w3.org/1999/xlink" content-type="arpha" xlink:type="simple">68176DBB-9B56-58AC-9826-FB5ED14D8017</object-id><label>Figure 15.</label><caption><p>Tergite VI ornamentations of Philippine <italic><tp:taxon-name><tp:taxon-name-part taxon-name-part-type="genus" reg="Dudgeodes">Dudgeodes</tp:taxon-name-part></tp:taxon-name></italic> species. <bold>A</bold><italic><tp:taxon-name><tp:taxon-name-part taxon-name-part-type="genus" reg="Dudgeodes">D.</tp:taxon-name-part> <tp:taxon-name-part taxon-name-part-type="species" reg="pangantihoni">pangantihoni</tp:taxon-name-part></tp:taxon-name></italic> sp. nov. <bold>B</bold><italic><tp:taxon-name><tp:taxon-name-part taxon-name-part-type="genus" reg="Dudgeodes">D.</tp:taxon-name-part> <tp:taxon-name-part taxon-name-part-type="species" reg="luntian">luntian</tp:taxon-name-part></tp:taxon-name></italic> sp. nov. <bold>C</bold><italic><tp:taxon-name><tp:taxon-name-part taxon-name-part-type="genus" reg="Dudgeodes">D.</tp:taxon-name-part> <tp:taxon-name-part taxon-name-part-type="species" reg="vonrinteleni">vonrinteleni</tp:taxon-name-part></tp:taxon-name></italic> sp. nov. <bold>D</bold><italic><tp:taxon-name><tp:taxon-name-part taxon-name-part-type="genus" reg="Dudgeodes">D.</tp:taxon-name-part> <tp:taxon-name-part taxon-name-part-type="species" reg="pescadori">pescadori</tp:taxon-name-part></tp:taxon-name></italic><bold>E</bold><italic><tp:taxon-name><tp:taxon-name-part taxon-name-part-type="genus" reg="Dudgeodes">D.</tp:taxon-name-part> <tp:taxon-name-part taxon-name-part-type="species" reg="bauernfeindi">bauernfeindi</tp:taxon-name-part></tp:taxon-name></italic> sp. nov. <bold>F</bold><italic><tp:taxon-name><tp:taxon-name-part taxon-name-part-type="genus" reg="Dudgeodes">D.</tp:taxon-name-part> <tp:taxon-name-part taxon-name-part-type="species" reg="tabang">tabang</tp:taxon-name-part></tp:taxon-name></italic> sp. nov. <bold>G</bold><italic><tp:taxon-name><tp:taxon-name-part taxon-name-part-type="genus" reg="Dudgeodes">D.</tp:taxon-name-part> <tp:taxon-name-part taxon-name-part-type="species" reg="freitagi">freitagi</tp:taxon-name-part></tp:taxon-name></italic> sp. nov. Scale bar: 50 μm.</p></caption><graphic xmlns:xlink="http://www.w3.org/1999/xlink" xlink:href="zookeys-910-093-g015.jpg" position="float" orientation="portrait" xlink:type="simple" id="oo_378188.jpg"><uri content-type="original_file" xlink:type="simple">https://binary.pensoft.net/fig/378188</uri></graphic></fig><fig id="F16" position="float" orientation="portrait"><object-id xmlns:xlink="http://www.w3.org/1999/xlink" content-type="doi" xlink:type="simple">10.3897/zookeys.910.48659.figure16</object-id><object-id xmlns:xlink="http://www.w3.org/1999/xlink" content-type="arpha" xlink:type="simple">6E9F4C0C-54F7-540E-A855-1457C8D2CA59</object-id><label>Figure 16.</label><caption><p>Tergite VII ornamentations of Philippine <italic><tp:taxon-name><tp:taxon-name-part taxon-name-part-type="genus" reg="Dudgeodes">Dudgeodes</tp:taxon-name-part></tp:taxon-name></italic> species. <bold>A</bold><italic><tp:taxon-name><tp:taxon-name-part taxon-name-part-type="genus" reg="Dudgeodes">D.</tp:taxon-name-part> <tp:taxon-name-part taxon-name-part-type="species" reg="pangantihoni">pangantihoni</tp:taxon-name-part></tp:taxon-name></italic> sp. nov. <bold>B</bold><italic><tp:taxon-name><tp:taxon-name-part taxon-name-part-type="genus" reg="Dudgeodes">D.</tp:taxon-name-part> <tp:taxon-name-part taxon-name-part-type="species" reg="luntian">luntian</tp:taxon-name-part></tp:taxon-name></italic> sp. nov. <bold>C</bold><italic><tp:taxon-name><tp:taxon-name-part taxon-name-part-type="genus" reg="Dudgeodes">D.</tp:taxon-name-part> <tp:taxon-name-part taxon-name-part-type="species" reg="vonrinteleni">vonrinteleni</tp:taxon-name-part></tp:taxon-name></italic> sp. nov. <bold>D</bold><italic><tp:taxon-name><tp:taxon-name-part taxon-name-part-type="genus" reg="Dudgeodes">D.</tp:taxon-name-part> <tp:taxon-name-part taxon-name-part-type="species" reg="pescadori">pescadori</tp:taxon-name-part></tp:taxon-name></italic><bold>E</bold><italic><tp:taxon-name><tp:taxon-name-part taxon-name-part-type="genus" reg="Dudgeodes">D.</tp:taxon-name-part> <tp:taxon-name-part taxon-name-part-type="species" reg="bauernfeindi">bauernfeindi</tp:taxon-name-part></tp:taxon-name></italic> sp. nov. <bold>F</bold><italic><tp:taxon-name><tp:taxon-name-part taxon-name-part-type="genus" reg="Dudgeodes">D.</tp:taxon-name-part> <tp:taxon-name-part taxon-name-part-type="species" reg="tabang">tabang</tp:taxon-name-part></tp:taxon-name></italic> sp. nov. <bold>G</bold><italic><tp:taxon-name><tp:taxon-name-part taxon-name-part-type="genus" reg="Dudgeodes">D.</tp:taxon-name-part> <tp:taxon-name-part taxon-name-part-type="species" reg="freitagi">freitagi</tp:taxon-name-part></tp:taxon-name></italic> sp. nov. Scale bar: 50 μm.</p></caption><graphic xmlns:xlink="http://www.w3.org/1999/xlink" xlink:href="zookeys-910-093-g016.jpg" position="float" orientation="portrait" xlink:type="simple" id="oo_378189.jpg"><uri content-type="original_file" xlink:type="simple">https://binary.pensoft.net/fig/378189</uri></graphic></fig></tp:treatment-sec></tp:taxon-treatment>
