# Supplementary material for: Integrative taxonomy of the genus Dudgeodes Sartori, 2008 (Insecta, Ephemeroptera, Teloganodidae) from the Philippines with description of new species and supplementary descriptions of Southeast Asian species
Source: Zookeys. 2020 Feb 10;910:93–129. doi: 10.3897/zookeys.910.48659 (PMC7026199; doi:10.3897/zookeys.910.48659)
Supplement: XML Treatment for Dudgeodes luntian [file zookeys.910.48659-treatment3.xml]

<!DOCTYPE tp:taxon-treatment
  PUBLIC "-//TaxonX//DTD Taxonomic Treatment Publishing DTD v0 20100105//EN" "tax-treatment-NSO.dtd">
<tp:taxon-treatment xmlns:tp="http://www.plazi.org/taxpub"><tp:treatment-meta><kwd-group><label>Taxon classification</label><kwd><named-content xmlns:xlink="http://www.w3.org/1999/xlink" content-type="kingdom">Animalia</named-content></kwd><kwd><named-content xmlns:xlink="http://www.w3.org/1999/xlink" content-type="order">Ephemeroptera</named-content></kwd><kwd><named-content xmlns:xlink="http://www.w3.org/1999/xlink" content-type="family">Teloganodidae</named-content></kwd></kwd-group><mixed-citation publication-type="journal"><person-group><name><surname>Garces</surname><given-names>Jhoana M.</given-names></name><name><surname>Sartori</surname><given-names>Michel</given-names></name><name><surname>Freitag</surname><given-names>Hendrik</given-names></name></person-group><article-title>Integrative taxonomy of the genus <italic><tp:taxon-name><tp:taxon-name-part taxon-name-part-type="genus" reg="Dudgeodes">Dudgeodes</tp:taxon-name-part></tp:taxon-name></italic> Sartori, 2008 (<tp:taxon-name><tp:taxon-name-part taxon-name-part-type="class">Insecta</tp:taxon-name-part></tp:taxon-name>, <tp:taxon-name><tp:taxon-name-part taxon-name-part-type="order">Ephemeroptera</tp:taxon-name-part></tp:taxon-name>, <tp:taxon-name><tp:taxon-name-part taxon-name-part-type="family">Teloganodidae</tp:taxon-name-part></tp:taxon-name>) from the Philippines with description of new species and supplementary descriptions of Southeast Asian species</article-title><source>Zookeys</source><day>10</day><month>2</month><year>2020</year><volume>910</volume><fpage>93</fpage><lpage>129</lpage><pub-id pub-id-type="doi">10.3897/zookeys.910.48659</pub-id></mixed-citation></tp:treatment-meta><tp:nomenclature><tp:taxon-name><object-id xmlns:xlink="http://www.w3.org/1999/xlink" content-type="arpha" xlink:type="simple">5E2438C5-BC07-51F7-8AE5-14893917B3E8</object-id>
              <tp:taxon-name-part taxon-name-part-type="genus" reg="Dudgeodes">Dudgeodes</tp:taxon-name-part>
              <tp:taxon-name-part taxon-name-part-type="species" reg="luntian">luntian</tp:taxon-name-part>
              <object-id xmlns:xlink="http://www.w3.org/1999/xlink" content-type="zoobank" xlink:type="simple">http://zoobank.org/D13F5B81-5682-491A-AF2A-9D25D99552C3</object-id>
            </tp:taxon-name><tp:taxon-authority>Garces &amp; Sartori</tp:taxon-authority><tp:taxon-status xmlns:xlink="http://www.w3.org/1999/xlink" xlink:type="simple">sp. nov.</tp:taxon-status><xref ref-type="fig" rid="F4">Figures 4A–C</xref><xref ref-type="fig" rid="F9">, 9A–H</xref><xref ref-type="fig" rid="F12">, 12B</xref><xref ref-type="fig" rid="F15">, 15B</xref><xref ref-type="fig" rid="F16">, 16B</xref></tp:nomenclature><tp:treatment-sec sec-type="material" id="SECID0EGVBI"><title>Material.</title><p><bold><italic>Holotype</italic></bold>: Philippines • 1 mature male nymph; Luzon, Laguna, Pangil, Brgy. Balian, Pangil River; <named-content xmlns:xlink="http://www.w3.org/1999/xlink" content-type="dwc:verbatimCoordinates" xlink:type="simple"><named-content content-type="geo-json" specific-use="{&#34;type&#34;:&#34;Point&#34;,&#34;coordinates&#34;:[121.493333,14.415278]}" id="NCID0EUVBI" xlink:type="simple">14°24'55"N, 121°29'36"E</named-content></named-content>; c. 200 m a.s.l.; 18 Aug. 2018; leg. Amarga; GenBank: <ext-link xmlns:xlink="http://www.w3.org/1999/xlink" ext-link-type="gen" xlink:href="MN853796" xlink:type="simple">MN853796</ext-link>; <named-content xmlns:xlink="http://www.w3.org/1999/xlink" content-type="dwc:institutional_code" xlink:type="simple">PNM</named-content>: EPH 137/<named-content xmlns:xlink="http://www.w3.org/1999/xlink" content-type="dwc:institutional_code" xlink:type="simple">PNM</named-content> 13681 in ethanol. <bold><italic>Paratypes</italic></bold>: Philippines • 1 nymph; same collection data as holotype; GenBank: <ext-link xmlns:xlink="http://www.w3.org/1999/xlink" ext-link-type="gen" xlink:href="MN853795" xlink:type="simple">MN853795</ext-link>; <abbrev xmlns:xlink="http://www.w3.org/1999/xlink" content-type="institution" xlink:title="Ateneo de Manila University, Quezon City, Philippines" id="ABBRID0EQWBI" xlink:type="simple">AdMU</abbrev>: EPH 136 on slide • 1 nymph; Oriental Mindoro, Roxas, Brgy. San Vicente, lower reach of Taugad River; <named-content xmlns:xlink="http://www.w3.org/1999/xlink" content-type="dwc:verbatimCoordinates" xlink:type="simple"><named-content content-type="geo-json" specific-use="{&#34;type&#34;:&#34;Point&#34;,&#34;coordinates&#34;:[121.382833,12.621667]}" id="NCID0EYWBI" xlink:type="simple">12°37.30'N, 121°22.97'E</named-content></named-content>; 140 m a.s.l.; 8 Dec. 2018; leg. Garces; GenBank: <ext-link xmlns:xlink="http://www.w3.org/1999/xlink" ext-link-type="gen" xlink:href="MN853794" xlink:type="simple">MN853794</ext-link>; <abbrev xmlns:xlink="http://www.w3.org/1999/xlink" content-type="institution" xlink:title="Ateneo de Manila University, Quezon City, Philippines" id="ABBRID0ECXBI" xlink:type="simple">AdMU</abbrev>: EPH 127 on slide • 2 nymphs; Luzon, Laguna, Samil River; <named-content xmlns:xlink="http://www.w3.org/1999/xlink" content-type="dwc:verbatimCoordinates" xlink:type="simple"><named-content content-type="geo-json" specific-use="{&#34;type&#34;:&#34;Point&#34;,&#34;coordinates&#34;:[121.516667,14.133333]}" id="NCID0EKXBI" xlink:type="simple">14°08'N, 121°31'E</named-content></named-content>; 370 m a.s.l.; 27 June 2018; BIO-PHIL exped.; GenBank: <ext-link xmlns:xlink="http://www.w3.org/1999/xlink" ext-link-type="gen" xlink:href="MN853805" xlink:type="simple">MN853805</ext-link>, <ext-link xmlns:xlink="http://www.w3.org/1999/xlink" ext-link-type="gen" xlink:href="MN853806" xlink:type="simple">MN853806</ext-link>; <named-content xmlns:xlink="http://www.w3.org/1999/xlink" content-type="dwc:institutional_code" xlink:type="simple">ZSM</named-content>: EPH 185 in ethanol, EPH 186 on slide • 1 nymph; Camarines Sur, Lupi, Brgy. Sooc, Sooc River, Bicol National Park; c. <named-content xmlns:xlink="http://www.w3.org/1999/xlink" content-type="dwc:verbatimCoordinates" xlink:type="simple"><named-content content-type="geo-json" specific-use="{&#34;type&#34;:&#34;Point&#34;,&#34;coordinates&#34;:[122.943889,13.874444]}" id="NCID0EBYBI" xlink:type="simple">13°52'28"N, 122°56'38"E</named-content></named-content>; 90 m a.s.l.; 20 Aug. 1996; leg. Mendoza; GenBank: <ext-link xmlns:xlink="http://www.w3.org/1999/xlink" ext-link-type="gen" xlink:href="MN853804" xlink:type="simple">MN853804</ext-link>; <abbrev xmlns:xlink="http://www.w3.org/1999/xlink" content-type="institution" xlink:title="Ateneo de Manila University, Quezon City, Philippines" id="ABBRID0ELYBI" xlink:type="simple">AdMU</abbrev>: EPH 173 in ethanol • 1 nymph; Luzon, Subic BMA, Triboa River, downstream dam; <named-content xmlns:xlink="http://www.w3.org/1999/xlink" content-type="dwc:verbatimCoordinates" xlink:type="simple"><named-content content-type="geo-json" specific-use="{&#34;type&#34;:&#34;Point&#34;,&#34;coordinates&#34;:[120.297222,14.772778]}" id="NCID0ETYBI" xlink:type="simple">14°46'22"N, 120°17'50"E</named-content></named-content>; 60 m a.s.l.; 14 Apr. 2018; leg. Freitag; GenBank: <ext-link xmlns:xlink="http://www.w3.org/1999/xlink" ext-link-type="gen" xlink:href="MN853808" xlink:type="simple">MN853808</ext-link>; <abbrev xmlns:xlink="http://www.w3.org/1999/xlink" content-type="institution" xlink:title="Ateneo de Manila University, Quezon City, Philippines" id="ABBRID0E4YBI" xlink:type="simple">AdMU</abbrev>: EPH 247 on slide • 4 nymphs; Negros Oriental, Valencia, Casaroro River downstream; <named-content xmlns:xlink="http://www.w3.org/1999/xlink" content-type="dwc:verbatimCoordinates" xlink:type="simple"><named-content content-type="geo-json" specific-use="{&#34;type&#34;:&#34;Point&#34;,&#34;coordinates&#34;:[123.233333,9.300000]}" id="NCID0EFZBI" xlink:type="simple">09°18'N, 123°14'E</named-content></named-content>; c. 150 m a.s.l.; 2019; leg. Garces; GenBank: <ext-link xmlns:xlink="http://www.w3.org/1999/xlink" ext-link-type="gen" xlink:href="MN853802" xlink:type="simple">MN853802</ext-link>, <ext-link xmlns:xlink="http://www.w3.org/1999/xlink" ext-link-type="gen" xlink:href="MN853803" xlink:type="simple">MN853803</ext-link>, <ext-link xmlns:xlink="http://www.w3.org/1999/xlink" ext-link-type="gen" xlink:href="MN853800" xlink:type="simple">MN853800</ext-link>, <ext-link xmlns:xlink="http://www.w3.org/1999/xlink" ext-link-type="gen" xlink:href="MN853801" xlink:type="simple">MN853801</ext-link>; <abbrev xmlns:xlink="http://www.w3.org/1999/xlink" content-type="institution" xlink:title="Ateneo de Manila University, Quezon City, Philippines" id="ABBRID0E5ZBI" xlink:type="simple">AdMU</abbrev>: EPH 156 on slide, EPH 159 in ethanol, <named-content xmlns:xlink="http://www.w3.org/1999/xlink" content-type="dwc:institutional_code" xlink:type="simple">ZSM</named-content>: EPH 153 on slide, EPH 154 in ethanol • 1 nymph; Negros Oriental, Valencia, Malaunay, small tributary; <named-content xmlns:xlink="http://www.w3.org/1999/xlink" content-type="dwc:verbatimCoordinates" xlink:type="simple"><named-content content-type="geo-json" specific-use="{&#34;type&#34;:&#34;Point&#34;,&#34;coordinates&#34;:[123.168611,9.304722]}" id="NCID0EL1BI" xlink:type="simple">09°18'17"N, 123°10'07"E</named-content></named-content>; c. 480 m a.s.l.; 2019; leg. Garces; GenBank: <ext-link xmlns:xlink="http://www.w3.org/1999/xlink" ext-link-type="gen" xlink:href="MN85379" xlink:type="simple">MN85379</ext-link>; <abbrev xmlns:xlink="http://www.w3.org/1999/xlink" content-type="institution" xlink:title="Ateneo de Manila University, Quezon City, Philippines" id="ABBRID0EV1BI" xlink:type="simple">AdMU</abbrev>: EPH 149 on slide • 3 nymphs; Negros Oriental, Valencia, Malaunay, small river; <named-content xmlns:xlink="http://www.w3.org/1999/xlink" content-type="dwc:verbatimCoordinates" xlink:type="simple"><named-content content-type="geo-json" specific-use="{&#34;type&#34;:&#34;Point&#34;,&#34;coordinates&#34;:[123.168611,9.304722]}" id="NCID0E41BI" xlink:type="simple">09°18'17"N, 123°10'07"E</named-content></named-content>; c. 470 m a.s.l.; 2019; leg. Garces; GenBank: <ext-link xmlns:xlink="http://www.w3.org/1999/xlink" ext-link-type="gen" xlink:href="MN853799" xlink:type="simple">MN853799</ext-link>, <ext-link xmlns:xlink="http://www.w3.org/1999/xlink" ext-link-type="gen" xlink:href="MN853807" xlink:type="simple">MN853807</ext-link>, <ext-link xmlns:xlink="http://www.w3.org/1999/xlink" ext-link-type="gen" xlink:href="MN853798" xlink:type="simple">MN853798</ext-link>; <abbrev xmlns:xlink="http://www.w3.org/1999/xlink" content-type="institution" xlink:title="Ateneo de Manila University, Quezon City, Philippines" id="ABBRID0ER2BI" xlink:type="simple">AdMU</abbrev>: EPH 152 and EPH 239 in ethanol, <named-content xmlns:xlink="http://www.w3.org/1999/xlink" content-type="dwc:institutional_code" xlink:type="simple">ZSM</named-content>: EPH 151 on slide.</p></tp:treatment-sec><tp:treatment-sec sec-type="diagnosis" id="SECID0E22BI"><title>Diagnosis.</title><p><italic><tp:taxon-name><tp:taxon-name-part taxon-name-part-type="genus" reg="Dudgeodes">Dudgeodes</tp:taxon-name-part> <tp:taxon-name-part taxon-name-part-type="species" reg="luntian">luntian</tp:taxon-name-part></tp:taxon-name></italic> sp. nov. can be distinguished from other Oriental <italic><tp:taxon-name><tp:taxon-name-part taxon-name-part-type="genus" reg="Dudgeodes">Dudgeodes</tp:taxon-name-part></tp:taxon-name></italic> by the combination of the following characters: (1) antenna length shorter than head width, (2) dorsal part of male eyes blackish, (3) four prothorax tubercles, (4) two mesothorax tubercles, (5) no tarsal claw subapical teeth, (6) narrow teeth on median and lateral area of posterior margin of tergite VI, (7) tergite VII posterior margin teeth present on the entire length, (8) longest setae on cerci basal segments more than half of the corresponding segment (9) longest setae on cerci distal segments subequal to the corresponding segments, and (10) presence of brownish band every four segments of the cerci. Among the other <italic><tp:taxon-name><tp:taxon-name-part taxon-name-part-type="genus" reg="Dudgeodes">Dudgeodes</tp:taxon-name-part></tp:taxon-name></italic> species found on Luzon and Negros islands, <italic><tp:taxon-name><tp:taxon-name-part taxon-name-part-type="genus" reg="Dudgeodes">D.</tp:taxon-name-part> <tp:taxon-name-part taxon-name-part-type="species" reg="luntian">luntian</tp:taxon-name-part></tp:taxon-name></italic> sp. nov. closely resembles <italic><tp:taxon-name><tp:taxon-name-part taxon-name-part-type="genus" reg="Dudgeodes">D.</tp:taxon-name-part> <tp:taxon-name-part taxon-name-part-type="species" reg="pescadori">pescadori</tp:taxon-name-part></tp:taxon-name></italic> and <italic><tp:taxon-name><tp:taxon-name-part taxon-name-part-type="genus" reg="Dudgeodes">D.</tp:taxon-name-part> <tp:taxon-name-part taxon-name-part-type="species" reg="freitagi">freitagi</tp:taxon-name-part></tp:taxon-name></italic> sp. nov. but can be separated by the combination of the following characters: (1) antenna length shorter than head width, (2) four prothorax tubercles, (3) two mesothorax tubercles, (4) five to six tarsal medial teeth, (5) narrow teeth on median and lateral area of posterior margin tergite VI, (6) longest setae on cerci basal segments more than half of the corresponding segment (7) longest setae on cerci distal segments subequal to the corresponding segments, (8) median tubercles slightly developed on tergite segments I, II, and X, moderately developed on segments III and IX, and well developed on segment VIII, and (9) posterolateral projection on segments V–VIII slightly developed and segment IX moderately developed.</p></tp:treatment-sec><tp:treatment-sec sec-type="description" id="SECID0E24BI"><title>Description.</title><p>Mature nymph. Body length ♂ 5.6–5.8 mm, ♀ 6.3 mm; cerci 0.9–1.0 times body length.</p><p><bold><italic>Head</italic></bold>: Antennae 0.7–0.8 times head width, flagellum with 15–17 segments. Dorsal part of male eyes blackish (Fig. <xref ref-type="fig" rid="F9">9A–H</xref>). Labrum wide, ca. 2.3–2.4 times wider than long, slightly concave in central part of anterior margin. Labial palp segment III elongated, 2.8–3.2 times as long as wide at base.</p><p><bold><italic>Thorax</italic></bold>: Pronotum (Fig. <xref ref-type="fig" rid="F4">4B</xref>) with four small and round tubercles. Mesonotum (Fig. <xref ref-type="fig" rid="F4">4B</xref>) with two round tubercles; outer margin with regular row of forked thick setae.</p><fig id="F4" position="float" orientation="portrait"><object-id xmlns:xlink="http://www.w3.org/1999/xlink" content-type="doi" xlink:type="simple">10.3897/zookeys.910.48659.figure4</object-id><object-id xmlns:xlink="http://www.w3.org/1999/xlink" content-type="arpha" xlink:type="simple">97DC373E-32D2-5EFF-A014-1F5FFE15F537</object-id><label>Figure 4.</label><caption><p><italic><tp:taxon-name><tp:taxon-name-part taxon-name-part-type="genus" reg="Dudgeodes">Dudgeodes</tp:taxon-name-part> <tp:taxon-name-part taxon-name-part-type="species" reg="luntian">luntian</tp:taxon-name-part></tp:taxon-name></italic> sp. nov. <bold>A</bold> dorsal <bold>B</bold> lateral <bold>C</bold> ventral. Scale bars: 1 mm (<bold>B</bold> = <bold>C</bold>).</p></caption><graphic xmlns:xlink="http://www.w3.org/1999/xlink" xlink:href="zookeys-910-093-g004.jpg" position="float" orientation="portrait" xlink:type="simple" id="oo_378177.jpg"><uri content-type="original_file" xlink:type="simple">https://binary.pensoft.net/fig/378177</uri></graphic></fig><p><bold><italic>Legs</italic></bold>: Forefemur dilated, ca. 1.5–1.7 times longer than wide; transverse row of long and apically combed setae across dorsal face; dorsal surface, outer and inner margin sparsely with short thick setae. Fore tarsal claw hooked, bearing five blunt teeth medially and no teeth subapically. Middle and hind femora ca. 2.1–2.2 times longer than wide. Middle and hind tarsal claw hooked, bearing six blunt teeth medially and no tooth subapically.</p><p><bold><italic>Abdomen</italic></bold>: Tergite with median tubercles (Fig. <xref ref-type="fig" rid="F4">4B</xref>) slightly developed on segments I, II, and X, moderately developed on segments III and IX, and well developed on segments IV–VIII. No posterolateral projections (Fig. <xref ref-type="fig" rid="F4">4C</xref>) on segments II and III, slightly developed on segments IV–VIII, and moderately developed on segment IX.</p><p>Tergites IV–VI (Fig. <xref ref-type="fig" rid="F15">15B</xref>) surface covered with short thin setae, thick setae with feathered apex and apically rounded feathered thick setae; posterior margin with long pointed thick setae, forked robust thick setae and thick setae with feathered apex and apically rounded feathered thick setae. Tergites VII–X (Fig. <xref ref-type="fig" rid="F16">16B</xref>) surface and posterior margin with short thin setae, thick setae with feathered apex and apically rounded feathered thick setae. Narrow slender teeth present on posterior margin median area of tergites I–V, posterior margin median and lateral area of tergite VI (Fig. <xref ref-type="fig" rid="F15">15B</xref>), and across entire posterior margin of tergites VII–X (Fig. <xref ref-type="fig" rid="F16">16B</xref>).</p><p>Cerci with apically blunt thick setae every segment; longest setae on basal segments more than half of corresponding segment; longest setae on distal segments subequal to corresponding segments. Brownish band present every four segments (Fig. <xref ref-type="fig" rid="F4">4A</xref>).</p></tp:treatment-sec><tp:treatment-sec sec-type="etymology" id="SECID0EKBCI"><title>Etymology.</title><p>The species is named after the Filipino word ‘luntian’ meaning green, which perfectly describes the localities where this species is found.</p></tp:treatment-sec><tp:treatment-sec sec-type="distribution" id="SECID0EPBCI"><title>Distribution and biology.</title><p><italic><tp:taxon-name><tp:taxon-name-part taxon-name-part-type="genus" reg="Dudgeodes">Dudgeodes</tp:taxon-name-part> <tp:taxon-name-part taxon-name-part-type="species" reg="luntian">luntian</tp:taxon-name-part></tp:taxon-name></italic> sp. nov. is so far only known from Luzon, Mindoro and Negros islands, Philippines. All material was collected at altitudes of 20–500 m a.s.l. mostly surrounded by secondary vegetation, rarely secondary forest, with few houses and farmland in some distance from the river bed. Detailed ecological information of the Mindoro locality is described in <xref ref-type="bibr" rid="B16">Garces et al. (2018)</xref>.</p></tp:treatment-sec><tp:treatment-sec><!--Section generated to contain objects referenced in tp:taxon-treatment.--><fig id="F9" position="float" orientation="portrait"><object-id xmlns:xlink="http://www.w3.org/1999/xlink" content-type="doi" xlink:type="simple">10.3897/zookeys.910.48659.figure9</object-id><object-id xmlns:xlink="http://www.w3.org/1999/xlink" content-type="arpha" xlink:type="simple">7D0E8414-3A10-5171-B54C-EEF6299D9714</object-id><label>Figure 9.</label><caption><p>Blackish dorsal part of male eyes color across conspecific samples. <italic><tp:taxon-name><tp:taxon-name-part taxon-name-part-type="genus" reg="Dudgeodes">Dudgeodes</tp:taxon-name-part> <tp:taxon-name-part taxon-name-part-type="species" reg="luntian">luntian</tp:taxon-name-part></tp:taxon-name></italic> sp. nov. <bold>A</bold> EPH127 <bold>B</bold> EPH136 <bold>C</bold> EPH137 <bold>D</bold> EPH149 <bold>E</bold> EPH151 <bold>F</bold> EPH153 <bold>G</bold> EPH156 <bold>H</bold> EPH186.</p></caption><graphic xmlns:xlink="http://www.w3.org/1999/xlink" xlink:href="zookeys-910-093-g009.jpg" position="float" orientation="portrait" xlink:type="simple" id="oo_378182.jpg"><uri content-type="original_file" xlink:type="simple">https://binary.pensoft.net/fig/378182</uri></graphic></fig><fig id="F12" position="float" orientation="portrait"><object-id xmlns:xlink="http://www.w3.org/1999/xlink" content-type="doi" xlink:type="simple">10.3897/zookeys.910.48659.figure12</object-id><object-id xmlns:xlink="http://www.w3.org/1999/xlink" content-type="arpha" xlink:type="simple">D80F4CD8-CA61-5F8B-B5E2-D582489E5665</object-id><label>Figure 12.</label><caption><p>Row of simple and feathery long setae below the right mandible mola of <italic><tp:taxon-name><tp:taxon-name-part taxon-name-part-type="genus" reg="Dudgeodes">Dudgeodes</tp:taxon-name-part></tp:taxon-name></italic> species. <bold>A</bold><italic><tp:taxon-name><tp:taxon-name-part taxon-name-part-type="genus" reg="Dudgeodes">D.</tp:taxon-name-part> <tp:taxon-name-part taxon-name-part-type="species" reg="pangantihoni">pangantihoni</tp:taxon-name-part></tp:taxon-name></italic> sp. nov. <bold>B</bold><italic><tp:taxon-name><tp:taxon-name-part taxon-name-part-type="genus" reg="Dudgeodes">D.</tp:taxon-name-part> <tp:taxon-name-part taxon-name-part-type="species" reg="luntian">luntian</tp:taxon-name-part></tp:taxon-name></italic> sp. nov. <bold>C</bold><italic><tp:taxon-name><tp:taxon-name-part taxon-name-part-type="genus" reg="Dudgeodes">D.</tp:taxon-name-part> <tp:taxon-name-part taxon-name-part-type="species" reg="vonrinteleni">vonrinteleni</tp:taxon-name-part></tp:taxon-name></italic> sp. nov. <bold>D</bold><italic><tp:taxon-name><tp:taxon-name-part taxon-name-part-type="genus" reg="Dudgeodes">D.</tp:taxon-name-part> <tp:taxon-name-part taxon-name-part-type="species" reg="bauernfeindi">bauernfeindi</tp:taxon-name-part></tp:taxon-name></italic> sp. nov. <bold>E</bold><italic><tp:taxon-name><tp:taxon-name-part taxon-name-part-type="genus" reg="Dudgeodes">D.</tp:taxon-name-part> <tp:taxon-name-part taxon-name-part-type="species" reg="tabang">tabang</tp:taxon-name-part></tp:taxon-name></italic> sp. nov. <bold>F</bold><italic><tp:taxon-name><tp:taxon-name-part taxon-name-part-type="genus" reg="Dudgeodes">D.</tp:taxon-name-part> <tp:taxon-name-part taxon-name-part-type="species" reg="freitagi">freitagi</tp:taxon-name-part></tp:taxon-name></italic> sp. nov. Scale bar: 20 μm (<bold>A–E</bold>).</p></caption><graphic xmlns:xlink="http://www.w3.org/1999/xlink" xlink:href="zookeys-910-093-g012.jpg" position="float" orientation="portrait" xlink:type="simple" id="oo_378185.jpg"><uri content-type="original_file" xlink:type="simple">https://binary.pensoft.net/fig/378185</uri></graphic></fig><fig id="F15" position="float" orientation="portrait"><object-id xmlns:xlink="http://www.w3.org/1999/xlink" content-type="doi" xlink:type="simple">10.3897/zookeys.910.48659.figure15</object-id><object-id xmlns:xlink="http://www.w3.org/1999/xlink" content-type="arpha" xlink:type="simple">68176DBB-9B56-58AC-9826-FB5ED14D8017</object-id><label>Figure 15.</label><caption><p>Tergite VI ornamentations of Philippine <italic><tp:taxon-name><tp:taxon-name-part taxon-name-part-type="genus" reg="Dudgeodes">Dudgeodes</tp:taxon-name-part></tp:taxon-name></italic> species. <bold>A</bold><italic><tp:taxon-name><tp:taxon-name-part taxon-name-part-type="genus" reg="Dudgeodes">D.</tp:taxon-name-part> <tp:taxon-name-part taxon-name-part-type="species" reg="pangantihoni">pangantihoni</tp:taxon-name-part></tp:taxon-name></italic> sp. nov. <bold>B</bold><italic><tp:taxon-name><tp:taxon-name-part taxon-name-part-type="genus" reg="Dudgeodes">D.</tp:taxon-name-part> <tp:taxon-name-part taxon-name-part-type="species" reg="luntian">luntian</tp:taxon-name-part></tp:taxon-name></italic> sp. nov. <bold>C</bold><italic><tp:taxon-name><tp:taxon-name-part taxon-name-part-type="genus" reg="Dudgeodes">D.</tp:taxon-name-part> <tp:taxon-name-part taxon-name-part-type="species" reg="vonrinteleni">vonrinteleni</tp:taxon-name-part></tp:taxon-name></italic> sp. nov. <bold>D</bold><italic><tp:taxon-name><tp:taxon-name-part taxon-name-part-type="genus" reg="Dudgeodes">D.</tp:taxon-name-part> <tp:taxon-name-part taxon-name-part-type="species" reg="pescadori">pescadori</tp:taxon-name-part></tp:taxon-name></italic><bold>E</bold><italic><tp:taxon-name><tp:taxon-name-part taxon-name-part-type="genus" reg="Dudgeodes">D.</tp:taxon-name-part> <tp:taxon-name-part taxon-name-part-type="species" reg="bauernfeindi">bauernfeindi</tp:taxon-name-part></tp:taxon-name></italic> sp. nov. <bold>F</bold><italic><tp:taxon-name><tp:taxon-name-part taxon-name-part-type="genus" reg="Dudgeodes">D.</tp:taxon-name-part> <tp:taxon-name-part taxon-name-part-type="species" reg="tabang">tabang</tp:taxon-name-part></tp:taxon-name></italic> sp. nov. <bold>G</bold><italic><tp:taxon-name><tp:taxon-name-part taxon-name-part-type="genus" reg="Dudgeodes">D.</tp:taxon-name-part> <tp:taxon-name-part taxon-name-part-type="species" reg="freitagi">freitagi</tp:taxon-name-part></tp:taxon-name></italic> sp. nov. Scale bar: 50 μm.</p></caption><graphic xmlns:xlink="http://www.w3.org/1999/xlink" xlink:href="zookeys-910-093-g015.jpg" position="float" orientation="portrait" xlink:type="simple" id="oo_378188.jpg"><uri content-type="original_file" xlink:type="simple">https://binary.pensoft.net/fig/378188</uri></graphic></fig><fig id="F16" position="float" orientation="portrait"><object-id xmlns:xlink="http://www.w3.org/1999/xlink" content-type="doi" xlink:type="simple">10.3897/zookeys.910.48659.figure16</object-id><object-id xmlns:xlink="http://www.w3.org/1999/xlink" content-type="arpha" xlink:type="simple">6E9F4C0C-54F7-540E-A855-1457C8D2CA59</object-id><label>Figure 16.</label><caption><p>Tergite VII ornamentations of Philippine <italic><tp:taxon-name><tp:taxon-name-part taxon-name-part-type="genus" reg="Dudgeodes">Dudgeodes</tp:taxon-name-part></tp:taxon-name></italic> species. <bold>A</bold><italic><tp:taxon-name><tp:taxon-name-part taxon-name-part-type="genus" reg="Dudgeodes">D.</tp:taxon-name-part> <tp:taxon-name-part taxon-name-part-type="species" reg="pangantihoni">pangantihoni</tp:taxon-name-part></tp:taxon-name></italic> sp. nov. <bold>B</bold><italic><tp:taxon-name><tp:taxon-name-part taxon-name-part-type="genus" reg="Dudgeodes">D.</tp:taxon-name-part> <tp:taxon-name-part taxon-name-part-type="species" reg="luntian">luntian</tp:taxon-name-part></tp:taxon-name></italic> sp. nov. <bold>C</bold><italic><tp:taxon-name><tp:taxon-name-part taxon-name-part-type="genus" reg="Dudgeodes">D.</tp:taxon-name-part> <tp:taxon-name-part taxon-name-part-type="species" reg="vonrinteleni">vonrinteleni</tp:taxon-name-part></tp:taxon-name></italic> sp. nov. <bold>D</bold><italic><tp:taxon-name><tp:taxon-name-part taxon-name-part-type="genus" reg="Dudgeodes">D.</tp:taxon-name-part> <tp:taxon-name-part taxon-name-part-type="species" reg="pescadori">pescadori</tp:taxon-name-part></tp:taxon-name></italic><bold>E</bold><italic><tp:taxon-name><tp:taxon-name-part taxon-name-part-type="genus" reg="Dudgeodes">D.</tp:taxon-name-part> <tp:taxon-name-part taxon-name-part-type="species" reg="bauernfeindi">bauernfeindi</tp:taxon-name-part></tp:taxon-name></italic> sp. nov. <bold>F</bold><italic><tp:taxon-name><tp:taxon-name-part taxon-name-part-type="genus" reg="Dudgeodes">D.</tp:taxon-name-part> <tp:taxon-name-part taxon-name-part-type="species" reg="tabang">tabang</tp:taxon-name-part></tp:taxon-name></italic> sp. nov. <bold>G</bold><italic><tp:taxon-name><tp:taxon-name-part taxon-name-part-type="genus" reg="Dudgeodes">D.</tp:taxon-name-part> <tp:taxon-name-part taxon-name-part-type="species" reg="freitagi">freitagi</tp:taxon-name-part></tp:taxon-name></italic> sp. nov. Scale bar: 50 μm.</p></caption><graphic xmlns:xlink="http://www.w3.org/1999/xlink" xlink:href="zookeys-910-093-g016.jpg" position="float" orientation="portrait" xlink:type="simple" id="oo_378189.jpg"><uri content-type="original_file" xlink:type="simple">https://binary.pensoft.net/fig/378189</uri></graphic></fig></tp:treatment-sec><ref-list><ref id="B16"><mixed-citation xmlns:xlink="http://www.w3.org/1999/xlink" xlink:type="simple"><person-group><name name-style="western"><surname>Garces</surname><given-names>JM</given-names></name><name name-style="western"><surname>Bauernfeind</surname><given-names>E</given-names></name><name name-style="western"><surname>Freitag</surname><given-names>H</given-names></name></person-group> (<year>2018</year>) <article-title><italic><tp:taxon-name><tp:taxon-name-part taxon-name-part-type="genus">Sparsorythus</tp:taxon-name-part> <tp:taxon-name-part taxon-name-part-type="species">sescarorum</tp:taxon-name-part></tp:taxon-name></italic>, new species from Mindoro, Philippines (<tp:taxon-name><tp:taxon-name-part taxon-name-part-type="order">Ephemeroptera</tp:taxon-name-part></tp:taxon-name>, <tp:taxon-name><tp:taxon-name-part taxon-name-part-type="family">Tricorythidae</tp:taxon-name-part></tp:taxon-name>).</article-title><source>ZooKeys</source><volume>795</volume>: <fpage>13</fpage>–<lpage>30</lpage>. <ext-link xlink:type="simple" ext-link-type="doi" xlink:href="10.3897/zookeys.795.28412">https://doi.org/10.3897/zookeys.795.28412</ext-link></mixed-citation></ref></ref-list></tp:taxon-treatment>
