# Supplementary material for: Integrative taxonomy of the genus Dudgeodes Sartori, 2008 (Insecta, Ephemeroptera, Teloganodidae) from the Philippines with description of new species and supplementary descriptions of Southeast Asian species
Source: Zookeys. 2020 Feb 10;910:93–129. doi: 10.3897/zookeys.910.48659 (PMC7026199; doi:10.3897/zookeys.910.48659)
Supplement: XML Treatment for Dudgeodes pangantihoni [file zookeys.910.48659-treatment4.xml]

<!DOCTYPE tp:taxon-treatment
  PUBLIC "-//TaxonX//DTD Taxonomic Treatment Publishing DTD v0 20100105//EN" "tax-treatment-NSO.dtd">
<tp:taxon-treatment xmlns:tp="http://www.plazi.org/taxpub"><tp:treatment-meta><kwd-group><label>Taxon classification</label><kwd><named-content xmlns:xlink="http://www.w3.org/1999/xlink" content-type="kingdom">Animalia</named-content></kwd><kwd><named-content xmlns:xlink="http://www.w3.org/1999/xlink" content-type="order">Ephemeroptera</named-content></kwd><kwd><named-content xmlns:xlink="http://www.w3.org/1999/xlink" content-type="family">Teloganodidae</named-content></kwd></kwd-group><mixed-citation publication-type="journal"><person-group><name><surname>Garces</surname><given-names>Jhoana M.</given-names></name><name><surname>Sartori</surname><given-names>Michel</given-names></name><name><surname>Freitag</surname><given-names>Hendrik</given-names></name></person-group><article-title>Integrative taxonomy of the genus <italic><tp:taxon-name><tp:taxon-name-part taxon-name-part-type="genus" reg="Dudgeodes">Dudgeodes</tp:taxon-name-part></tp:taxon-name></italic> Sartori, 2008 (<tp:taxon-name><tp:taxon-name-part taxon-name-part-type="class">Insecta</tp:taxon-name-part></tp:taxon-name>, <tp:taxon-name><tp:taxon-name-part taxon-name-part-type="order">Ephemeroptera</tp:taxon-name-part></tp:taxon-name>, <tp:taxon-name><tp:taxon-name-part taxon-name-part-type="family">Teloganodidae</tp:taxon-name-part></tp:taxon-name>) from the Philippines with description of new species and supplementary descriptions of Southeast Asian species</article-title><source>Zookeys</source><day>10</day><month>2</month><year>2020</year><volume>910</volume><fpage>93</fpage><lpage>129</lpage><pub-id pub-id-type="doi">10.3897/zookeys.910.48659</pub-id></mixed-citation></tp:treatment-meta><tp:nomenclature><tp:taxon-name><object-id xmlns:xlink="http://www.w3.org/1999/xlink" content-type="arpha" xlink:type="simple">4FC84F1B-5348-5B11-8881-E4A2855F028E</object-id>
              <tp:taxon-name-part taxon-name-part-type="genus" reg="Dudgeodes">Dudgeodes</tp:taxon-name-part>
              <tp:taxon-name-part taxon-name-part-type="species" reg="pangantihoni">pangantihoni</tp:taxon-name-part>
              <object-id xmlns:xlink="http://www.w3.org/1999/xlink" content-type="zoobank" xlink:type="simple">http://zoobank.org/95FC37E7-EF2D-4337-9D86-426E74259446</object-id>
            </tp:taxon-name><tp:taxon-authority>Garces &amp; Sartori</tp:taxon-authority><tp:taxon-status xmlns:xlink="http://www.w3.org/1999/xlink" xlink:type="simple">sp. nov.</tp:taxon-status><xref ref-type="fig" rid="F5">Figures 5A–C</xref><xref ref-type="fig" rid="F10">, 10A–H</xref><xref ref-type="fig" rid="F11">, 11A–E</xref><xref ref-type="fig" rid="F12">, 12A</xref><xref ref-type="fig" rid="F13">, 13A–D</xref><xref ref-type="fig" rid="F14">, 14B</xref><xref ref-type="fig" rid="F15">, 15A</xref><xref ref-type="fig" rid="F16">, 16A</xref></tp:nomenclature><tp:treatment-sec sec-type="material" id="SECID0ENECI"><title>Material.</title><p><bold><italic>Holotype</italic></bold>: Philippines • 1 mature male nymph; Camiguin, Sagay, Bonbon, lower Binangawan River; <named-content xmlns:xlink="http://www.w3.org/1999/xlink" content-type="dwc:verbatimCoordinates" xlink:type="simple"><named-content content-type="geo-json" specific-use="{&#34;type&#34;:&#34;Point&#34;,&#34;coordinates&#34;:[124.729167,9.110833]}" id="NCID0E2ECI" xlink:type="simple">09°06'39"N, 124°43'45"E</named-content></named-content>; 26 m a.s.l.; 9 Dec. 2018; leg. Freitag; GenBank: <ext-link xmlns:xlink="http://www.w3.org/1999/xlink" ext-link-type="gen" xlink:href="MN853821" xlink:type="simple">MN853821</ext-link>; <named-content xmlns:xlink="http://www.w3.org/1999/xlink" content-type="dwc:institutional_code" xlink:type="simple">PNM</named-content>: EPH 220/<named-content xmlns:xlink="http://www.w3.org/1999/xlink" content-type="dwc:institutional_code" xlink:type="simple">PNM</named-content> 13680 in ethanol. <bold><italic>Paratypes</italic></bold>: Philippines • 4 nymphs; same collection data as holotype; GenBank: <ext-link xmlns:xlink="http://www.w3.org/1999/xlink" ext-link-type="gen" xlink:href="MN853809" xlink:type="simple">MN853809</ext-link>, <ext-link xmlns:xlink="http://www.w3.org/1999/xlink" ext-link-type="gen" xlink:href="MN853811" xlink:type="simple">MN853811</ext-link>, <ext-link xmlns:xlink="http://www.w3.org/1999/xlink" ext-link-type="gen" xlink:href="MN853822" xlink:type="simple">MN853822</ext-link>, <ext-link xmlns:xlink="http://www.w3.org/1999/xlink" ext-link-type="gen" xlink:href="MN853812" xlink:type="simple">MN853812</ext-link>; <abbrev xmlns:xlink="http://www.w3.org/1999/xlink" content-type="institution" xlink:title="Ateneo de Manila University, Quezon City, Philippines" id="ABBRID0EGGCI" xlink:type="simple">AdMU</abbrev>: EPH 163, EPH 166, EPH 221 on slides, <named-content xmlns:xlink="http://www.w3.org/1999/xlink" content-type="dwc:institutional_code" xlink:type="simple">ZSM</named-content>: EPH 168 on slide • 2 nymphs; Mindanao, Agusan del Sur, San Francisco, Bayogan, Tagkunayan Creek; <named-content xmlns:xlink="http://www.w3.org/1999/xlink" content-type="dwc:verbatimCoordinates" xlink:type="simple"><named-content content-type="geo-json" specific-use="{&#34;type&#34;:&#34;Point&#34;,&#34;coordinates&#34;:[125.983333,8.466667]}" id="NCID0ETGCI" xlink:type="simple">8°28'N, 125°59'E</named-content></named-content>; 120 m a.s.l.; 5 Feb. 1998; leg. Mendoza; GenBank: <ext-link xmlns:xlink="http://www.w3.org/1999/xlink" ext-link-type="gen" xlink:href="MN853813" xlink:type="simple">MN853813</ext-link>, <ext-link xmlns:xlink="http://www.w3.org/1999/xlink" ext-link-type="gen" xlink:href="MN853810" xlink:type="simple">MN853810</ext-link>; <named-content xmlns:xlink="http://www.w3.org/1999/xlink" content-type="dwc:institutional_code" xlink:type="simple">ZSM</named-content>: EPH 169 in ethanol, EPH 165 on slide • 2 nymphs; Mindanao, Bukidnon, Cagayan River, Tignapoloan Falls; <named-content xmlns:xlink="http://www.w3.org/1999/xlink" content-type="dwc:verbatimCoordinates" xlink:type="simple"><named-content content-type="geo-json" specific-use="{&#34;type&#34;:&#34;Point&#34;,&#34;coordinates&#34;:[124.580833,8.252778]}" id="NCID0EKHCI" xlink:type="simple">8°15'10"N, 124°34'51"E</named-content></named-content>; c.270 m a.s.l.; 19 June 1997; leg. Mendoza; GenBank: <ext-link xmlns:xlink="http://www.w3.org/1999/xlink" ext-link-type="gen" xlink:href="MN853815" xlink:type="simple">MN853815</ext-link>, <ext-link xmlns:xlink="http://www.w3.org/1999/xlink" ext-link-type="gen" xlink:href="MN853814" xlink:type="simple">MN853814</ext-link>; <abbrev xmlns:xlink="http://www.w3.org/1999/xlink" content-type="institution" xlink:title="Ateneo de Manila University, Quezon City, Philippines" id="ABBRID0EZHCI" xlink:type="simple">AdMU</abbrev>: EPH 208 in ethanol, <named-content xmlns:xlink="http://www.w3.org/1999/xlink" content-type="dwc:institutional_code" xlink:type="simple">ZSM</named-content>: EPH 207 on slide • 1 nymph; Mindanao, Bukidnon, Cagayan River; <named-content xmlns:xlink="http://www.w3.org/1999/xlink" content-type="dwc:verbatimCoordinates" xlink:type="simple"><named-content content-type="geo-json" specific-use="{&#34;type&#34;:&#34;Point&#34;,&#34;coordinates&#34;:[124.582222,8.251944]}" id="NCID0EGICI" xlink:type="simple">8°15'07"N, 124°34'56"E</named-content></named-content>; c.250 m a.s.l.; 19 June 1997; leg. Mendoza; GenBank: <ext-link xmlns:xlink="http://www.w3.org/1999/xlink" ext-link-type="gen" xlink:href="MN853820" xlink:type="simple">MN853820</ext-link>; <abbrev xmlns:xlink="http://www.w3.org/1999/xlink" content-type="institution" xlink:title="Ateneo de Manila University, Quezon City, Philippines" id="ABBRID0EQICI" xlink:type="simple">AdMU</abbrev>: EPH 213 on slide • 3 nymphs; Mindanao, Agusan N, Cabadbaran, Del Pilar, Payas River; <named-content xmlns:xlink="http://www.w3.org/1999/xlink" content-type="dwc:verbatimCoordinates" xlink:type="simple"><named-content content-type="geo-json" specific-use="{&#34;type&#34;:&#34;Point&#34;,&#34;coordinates&#34;:[125.609444,9.192778]}" id="NCID0EYICI" xlink:type="simple">9°11'34"N, 125°36'34"E</named-content></named-content>; c.660 m a.s.l.; 23 June 2018; leg. Pangantihon; GenBank: <ext-link xmlns:xlink="http://www.w3.org/1999/xlink" ext-link-type="gen" xlink:href="MN853816" xlink:type="simple">MN853816</ext-link>, <ext-link xmlns:xlink="http://www.w3.org/1999/xlink" ext-link-type="gen" xlink:href="MN853817" xlink:type="simple">MN853817</ext-link>, <ext-link xmlns:xlink="http://www.w3.org/1999/xlink" ext-link-type="gen" xlink:href="MN853818" xlink:type="simple">MN853818</ext-link>; <abbrev xmlns:xlink="http://www.w3.org/1999/xlink" content-type="institution" xlink:title="Ateneo de Manila University, Quezon City, Philippines" id="ABBRID0EMJCI" xlink:type="simple">AdMU</abbrev>: EPH 209 in ethanol, <abbrev xmlns:xlink="http://www.w3.org/1999/xlink" content-type="institution" xlink:title="Ateneo de Manila University, Quezon City, Philippines" id="ABBRID0ERJCI" xlink:type="simple">AdMU</abbrev> EPH 210 on slide, <named-content xmlns:xlink="http://www.w3.org/1999/xlink" content-type="dwc:institutional_code" xlink:type="simple">ZSM</named-content>: EPH 211 in ethanol • 1 nymph; Mindanao, Bukidnon, CEDAR; <named-content xmlns:xlink="http://www.w3.org/1999/xlink" content-type="dwc:verbatimCoordinates" xlink:type="simple"><named-content content-type="geo-json" specific-use="{&#34;type&#34;:&#34;Point&#34;,&#34;coordinates&#34;:[125.035278,8.252778]}" id="NCID0E5JCI" xlink:type="simple">8°15'10"N, 125°02'07"E</named-content></named-content>; 760 m a.s.l.; 18 Nov. 1997; leg. Mendoza; GenBank: <ext-link xmlns:xlink="http://www.w3.org/1999/xlink" ext-link-type="gen" xlink:href="MN853819" xlink:type="simple">MN853819</ext-link>; <abbrev xmlns:xlink="http://www.w3.org/1999/xlink" content-type="institution" xlink:title="Ateneo de Manila University, Quezon City, Philippines" id="ABBRID0EIKCI" xlink:type="simple">AdMU</abbrev>: EPH 212 on slide.</p></tp:treatment-sec><tp:treatment-sec sec-type="diagnosis" id="SECID0ENKCI"><title>Diagnosis.</title><p><italic><tp:taxon-name><tp:taxon-name-part taxon-name-part-type="genus" reg="Dudgeodes">Dudgeodes</tp:taxon-name-part> <tp:taxon-name-part taxon-name-part-type="species" reg="pangantihoni">pangantihoni</tp:taxon-name-part></tp:taxon-name></italic> sp. nov. can be distinguished from other Oriental <italic><tp:taxon-name><tp:taxon-name-part taxon-name-part-type="genus" reg="Dudgeodes">Dudgeodes</tp:taxon-name-part></tp:taxon-name></italic> by the combination of the following characters: (1) antenna length subequal to head width, (2) dorsal part of male eyes brown, (3) six prothorax tubercles, (4) two mesothorax tubercles, (5) no tarsal claw subapical teeth, (6) tergite VI posterior margin teeth diminishing distally, (7) tergite VII posterior margin teeth present on the entire length, (8) longest setae on cerci basal segments more than half of the corresponding segment, (9) longest setae on cerci distal segments subequal to the corresponding segments, and (10) absence of brownish band on the cerci. <italic><tp:taxon-name><tp:taxon-name-part taxon-name-part-type="genus" reg="Dudgeodes">Dudgeodes</tp:taxon-name-part> <tp:taxon-name-part taxon-name-part-type="species" reg="pangantihoni">pangantihoni</tp:taxon-name-part></tp:taxon-name></italic> sp. nov. is most similar to <italic><tp:taxon-name><tp:taxon-name-part taxon-name-part-type="genus" reg="Dudgeodes">D.</tp:taxon-name-part> <tp:taxon-name-part taxon-name-part-type="species" reg="celebensis">celebensis</tp:taxon-name-part></tp:taxon-name></italic> from which it can be separated by the combination of the following characters: (1) dorsal part of male eyes brown, (2) tergite VII posterior margin teeth present on the entire length, (3) moderately developed median tubercles of tergites III–IX, (4) no posterolateral projections on segments III and IV, (5) moderately developed posterolateral projections on segments II and segments VII–IX, and (6) slightly marked posterolateral projections on segments V and VI.</p></tp:treatment-sec><tp:treatment-sec sec-type="description" id="SECID0E2LCI"><title>Description.</title><p>Mature nymph. Body length ♂ 4.7–5.2, ♀5.7 mm; cerci 0.8–0.9 times body length.</p><p><bold><italic>Head</italic></bold>: Antennae 0.9–1.0 times head width, flagellum with 16 or 17 segments. Dorsal part of male eyes brown (Fig. <xref ref-type="fig" rid="F10">10A–H</xref>). Labrum wide, ca. 2.0–2.2 times wider than long, slightly concave in central part of anterior margin. Labial palp segment III elongated, 3.0–3.3 times as long as wide at base.</p><p><bold><italic>Thorax</italic></bold>: Pronotum (Fig. <xref ref-type="fig" rid="F13">13A–D</xref>) with six small and round tubercles. Mesonotum (Fig. <xref ref-type="fig" rid="F13">13A–D</xref>) with two small and round tubercles; outer margin with regular row of forked thick setae.</p><p><bold><italic>Legs</italic></bold>: Forefemur dilated, ca. 1.5–1.7 times longer than wide; transverse row of long and apically combed setae (Fig. <xref ref-type="fig" rid="F14">14B</xref>) across dorsal face; dorsal surface, outer and inner margin sparsely covered with short thick apically combed setae and thin setae solitary and in bunches. Fore tarsal claw hooked, bearing four blunt teeth medially and no tooth subapically. Middle and hind femora ca. 2 times longer than wide. Middle and hind tarsal claw hooked, bearing four blunt teeth medially and no tooth subapically.</p><p><bold><italic>Abdomen</italic></bold>: Tergite with median tubercles (Fig. <xref ref-type="fig" rid="F5">5B</xref>) moderately developed on segments I–IX, slightly developed on segment X. No posterolateral projections (Fig. <xref ref-type="fig" rid="F5">5C</xref>) on segments III and IV; moderately developed on segment II and segments VII–IX; slightly marked on segment V and VI.</p><fig id="F5" position="float" orientation="portrait"><object-id xmlns:xlink="http://www.w3.org/1999/xlink" content-type="doi" xlink:type="simple">10.3897/zookeys.910.48659.figure5</object-id><object-id xmlns:xlink="http://www.w3.org/1999/xlink" content-type="arpha" xlink:type="simple">53068A6B-8664-5582-A3D6-B9E78EE908FC</object-id><label>Figure 5.</label><caption><p><italic><tp:taxon-name><tp:taxon-name-part taxon-name-part-type="genus" reg="Dudgeodes">Dudgeodes</tp:taxon-name-part> <tp:taxon-name-part taxon-name-part-type="species" reg="pangantihoni">pangantihoni</tp:taxon-name-part></tp:taxon-name></italic> sp. nov. <bold>A</bold> dorsal <bold>B</bold> lateral <bold>C</bold> ventral. Scale bars: 1 mm (<bold>B</bold> = <bold>C</bold>).</p></caption><graphic xmlns:xlink="http://www.w3.org/1999/xlink" xlink:href="zookeys-910-093-g005.jpg" position="float" orientation="portrait" xlink:type="simple" id="oo_378178.jpg"><uri content-type="original_file" xlink:type="simple">https://binary.pensoft.net/fig/378178</uri></graphic></fig><p>Tergites IV–VI (Fig. <xref ref-type="fig" rid="F15">15A</xref>) surface covered with short thin setae, thick setae with feathered apex and apically rounded feathered thick setae; posterior margin with long pointed thick setae, forked robust thick setae and thick setae with feathered apex and apically rounded feathered thick setae. Tergites VII–X (Fig. <xref ref-type="fig" rid="F16">16A</xref>) surface and posterior margin with short thin setae, thick setae with feathered apex and apically rounded feathered thick setae. Narrow slender teeth present on posterior margin of tergites I–VI diminishing laterally (Fig. <xref ref-type="fig" rid="F15">15A</xref>) and across entire posterior margin of tergites VII–X (Fig. <xref ref-type="fig" rid="F16">16A</xref>).</p><p>Cerci with apically blunt thick setae every segment; longest setae on basal segments more than half of corresponding segment; longest setae on distal segments subequal to corresponding segments. Brownish band absent (Fig. <xref ref-type="fig" rid="F5">5A</xref>).</p></tp:treatment-sec><tp:treatment-sec sec-type="etymology" id="SECID0EOPCI"><title>Etymology.</title><p>The species is named after Clister V. Pangantihon, the collector of some material and project assistant of the Biodiversity Laboratory, <abbrev xmlns:xlink="http://www.w3.org/1999/xlink" content-type="institution" xlink:title="Ateneo de Manila University, Quezon City, Philippines" id="ABBRID0EUPCI" xlink:type="simple">AdMU</abbrev>.</p></tp:treatment-sec><tp:treatment-sec sec-type="distribution" id="SECID0EZPCI"><title>Distribution and biology.</title><p><italic><tp:taxon-name><tp:taxon-name-part taxon-name-part-type="genus" reg="Dudgeodes">Dudgeodes</tp:taxon-name-part> <tp:taxon-name-part taxon-name-part-type="species" reg="pangantihoni">pangantihoni</tp:taxon-name-part></tp:taxon-name></italic> sp. nov. is so far only known from Northern Mindanao (Fig. <xref ref-type="fig" rid="F17">17C</xref>) and Camiguin island, Philippines. All material was collected at altitudes of 20–600 m a.s.l. surrounded by secondary vegetation, rarely secondary forest. Nymphs from Camiguin island were collected in small lowland river surrounded by secondary vegetation, coconut farmland.</p></tp:treatment-sec><tp:treatment-sec><!--Section generated to contain objects referenced in tp:taxon-treatment.--><fig id="F10" position="float" orientation="portrait"><object-id xmlns:xlink="http://www.w3.org/1999/xlink" content-type="doi" xlink:type="simple">10.3897/zookeys.910.48659.figure10</object-id><object-id xmlns:xlink="http://www.w3.org/1999/xlink" content-type="arpha" xlink:type="simple">273DB0B5-8A5A-5762-B515-14E44082DA8D</object-id><label>Figure 10.</label><caption><p>Brown dorsal part of male eyes color across conspecific samples. <italic><tp:taxon-name><tp:taxon-name-part taxon-name-part-type="genus" reg="Dudgeodes">Dudgeodes</tp:taxon-name-part> <tp:taxon-name-part taxon-name-part-type="species" reg="pangantihoni">pangantihoni</tp:taxon-name-part></tp:taxon-name></italic> sp. nov. <bold>A</bold> EPH165 <bold>B</bold> EPH166 <bold>C</bold> EPH168 <bold>D</bold> EPH207 <bold>E</bold> EPH210 <bold>F</bold> EPH212 <bold>G</bold> EPH213 <bold>H</bold> EPH220.</p></caption><graphic xmlns:xlink="http://www.w3.org/1999/xlink" xlink:href="zookeys-910-093-g010.jpg" position="float" orientation="portrait" xlink:type="simple" id="oo_378183.jpg"><uri content-type="original_file" xlink:type="simple">https://binary.pensoft.net/fig/378183</uri></graphic></fig><fig id="F11" position="float" orientation="portrait"><object-id xmlns:xlink="http://www.w3.org/1999/xlink" content-type="doi" xlink:type="simple">10.3897/zookeys.910.48659.figure11</object-id><object-id xmlns:xlink="http://www.w3.org/1999/xlink" content-type="arpha" xlink:type="simple">C96B1BBA-0C48-503E-AA78-8D73AC635B63</object-id><label>Figure 11.</label><caption><p>Outer incisor variability across conspecific samples. <italic><tp:taxon-name><tp:taxon-name-part taxon-name-part-type="genus" reg="Dudgeodes">Dudgeodes</tp:taxon-name-part> <tp:taxon-name-part taxon-name-part-type="species" reg="pangantihoni">pangantihoni</tp:taxon-name-part></tp:taxon-name></italic> sp. nov. <bold>A</bold> EPH163 <bold>B</bold> EPH165 <bold>C</bold> EPH168 <bold>D</bold> EPH207 <bold>E</bold> EPH212. Scale bar: 20 μm.</p></caption><graphic xmlns:xlink="http://www.w3.org/1999/xlink" xlink:href="zookeys-910-093-g011.jpg" position="float" orientation="portrait" xlink:type="simple" id="oo_378184.jpg"><uri content-type="original_file" xlink:type="simple">https://binary.pensoft.net/fig/378184</uri></graphic></fig><fig id="F12" position="float" orientation="portrait"><object-id xmlns:xlink="http://www.w3.org/1999/xlink" content-type="doi" xlink:type="simple">10.3897/zookeys.910.48659.figure12</object-id><object-id xmlns:xlink="http://www.w3.org/1999/xlink" content-type="arpha" xlink:type="simple">D80F4CD8-CA61-5F8B-B5E2-D582489E5665</object-id><label>Figure 12.</label><caption><p>Row of simple and feathery long setae below the right mandible mola of <italic><tp:taxon-name><tp:taxon-name-part taxon-name-part-type="genus" reg="Dudgeodes">Dudgeodes</tp:taxon-name-part></tp:taxon-name></italic> species. <bold>A</bold><italic><tp:taxon-name><tp:taxon-name-part taxon-name-part-type="genus" reg="Dudgeodes">D.</tp:taxon-name-part> <tp:taxon-name-part taxon-name-part-type="species" reg="pangantihoni">pangantihoni</tp:taxon-name-part></tp:taxon-name></italic> sp. nov. <bold>B</bold><italic><tp:taxon-name><tp:taxon-name-part taxon-name-part-type="genus" reg="Dudgeodes">D.</tp:taxon-name-part> <tp:taxon-name-part taxon-name-part-type="species" reg="luntian">luntian</tp:taxon-name-part></tp:taxon-name></italic> sp. nov. <bold>C</bold><italic><tp:taxon-name><tp:taxon-name-part taxon-name-part-type="genus" reg="Dudgeodes">D.</tp:taxon-name-part> <tp:taxon-name-part taxon-name-part-type="species" reg="vonrinteleni">vonrinteleni</tp:taxon-name-part></tp:taxon-name></italic> sp. nov. <bold>D</bold><italic><tp:taxon-name><tp:taxon-name-part taxon-name-part-type="genus" reg="Dudgeodes">D.</tp:taxon-name-part> <tp:taxon-name-part taxon-name-part-type="species" reg="bauernfeindi">bauernfeindi</tp:taxon-name-part></tp:taxon-name></italic> sp. nov. <bold>E</bold><italic><tp:taxon-name><tp:taxon-name-part taxon-name-part-type="genus" reg="Dudgeodes">D.</tp:taxon-name-part> <tp:taxon-name-part taxon-name-part-type="species" reg="tabang">tabang</tp:taxon-name-part></tp:taxon-name></italic> sp. nov. <bold>F</bold><italic><tp:taxon-name><tp:taxon-name-part taxon-name-part-type="genus" reg="Dudgeodes">D.</tp:taxon-name-part> <tp:taxon-name-part taxon-name-part-type="species" reg="freitagi">freitagi</tp:taxon-name-part></tp:taxon-name></italic> sp. nov. Scale bar: 20 μm (<bold>A–E</bold>).</p></caption><graphic xmlns:xlink="http://www.w3.org/1999/xlink" xlink:href="zookeys-910-093-g012.jpg" position="float" orientation="portrait" xlink:type="simple" id="oo_378185.jpg"><uri content-type="original_file" xlink:type="simple">https://binary.pensoft.net/fig/378185</uri></graphic></fig><fig id="F13" position="float" orientation="portrait"><object-id xmlns:xlink="http://www.w3.org/1999/xlink" content-type="doi" xlink:type="simple">10.3897/zookeys.910.48659.figure13</object-id><object-id xmlns:xlink="http://www.w3.org/1999/xlink" content-type="arpha" xlink:type="simple">84E1D016-9C1E-53D1-AD89-195E48826E1D</object-id><label>Figure 13.</label><caption><p>Thorax tubercles variability across nymphal stage and sex. <italic><tp:taxon-name><tp:taxon-name-part taxon-name-part-type="genus" reg="Dudgeodes">Dudgeodes</tp:taxon-name-part> <tp:taxon-name-part taxon-name-part-type="species" reg="pangantihoni">pangantihoni</tp:taxon-name-part></tp:taxon-name></italic> sp. nov. <bold>A</bold> EPH 163 female <bold>B</bold> EPH166 mature male <bold>C</bold> EPH168 male <bold>D</bold> EPH 207 male. Red arrows pointing mesothorax tubercles.</p></caption><graphic xmlns:xlink="http://www.w3.org/1999/xlink" xlink:href="zookeys-910-093-g013.jpg" position="float" orientation="portrait" xlink:type="simple" id="oo_378186.jpg"><uri content-type="original_file" xlink:type="simple">https://binary.pensoft.net/fig/378186</uri></graphic></fig><fig id="F14" position="float" orientation="portrait"><object-id xmlns:xlink="http://www.w3.org/1999/xlink" content-type="doi" xlink:type="simple">10.3897/zookeys.910.48659.figure14</object-id><object-id xmlns:xlink="http://www.w3.org/1999/xlink" content-type="arpha" xlink:type="simple">EC8A0A49-FB7D-553A-951F-DBEF2B330D60</object-id><label>Figure 14.</label><caption><p>Forefemur transverse row of setae. <bold>A</bold><italic><tp:taxon-name><tp:taxon-name-part taxon-name-part-type="genus" reg="Dudgeodes">Dudgeodes</tp:taxon-name-part> <tp:taxon-name-part taxon-name-part-type="species" reg="bauernfeindi">bauernfeindi</tp:taxon-name-part></tp:taxon-name></italic> sp. nov. <bold>B</bold><italic><tp:taxon-name><tp:taxon-name-part taxon-name-part-type="genus" reg="Dudgeodes">D.</tp:taxon-name-part> <tp:taxon-name-part taxon-name-part-type="species" reg="pangantihoni">pangantihoni</tp:taxon-name-part></tp:taxon-name></italic> sp. nov. <bold>C</bold><italic><tp:taxon-name><tp:taxon-name-part taxon-name-part-type="genus" reg="Dudgeodes">D.</tp:taxon-name-part> <tp:taxon-name-part taxon-name-part-type="species" reg="tabang">tabang</tp:taxon-name-part></tp:taxon-name></italic> sp. nov. Scale bar: 20 μm.</p></caption><graphic xmlns:xlink="http://www.w3.org/1999/xlink" xlink:href="zookeys-910-093-g014.jpg" position="float" orientation="portrait" xlink:type="simple" id="oo_378187.jpg"><uri content-type="original_file" xlink:type="simple">https://binary.pensoft.net/fig/378187</uri></graphic></fig><fig id="F15" position="float" orientation="portrait"><object-id xmlns:xlink="http://www.w3.org/1999/xlink" content-type="doi" xlink:type="simple">10.3897/zookeys.910.48659.figure15</object-id><object-id xmlns:xlink="http://www.w3.org/1999/xlink" content-type="arpha" xlink:type="simple">68176DBB-9B56-58AC-9826-FB5ED14D8017</object-id><label>Figure 15.</label><caption><p>Tergite VI ornamentations of Philippine <italic><tp:taxon-name><tp:taxon-name-part taxon-name-part-type="genus" reg="Dudgeodes">Dudgeodes</tp:taxon-name-part></tp:taxon-name></italic> species. <bold>A</bold><italic><tp:taxon-name><tp:taxon-name-part taxon-name-part-type="genus" reg="Dudgeodes">D.</tp:taxon-name-part> <tp:taxon-name-part taxon-name-part-type="species" reg="pangantihoni">pangantihoni</tp:taxon-name-part></tp:taxon-name></italic> sp. nov. <bold>B</bold><italic><tp:taxon-name><tp:taxon-name-part taxon-name-part-type="genus" reg="Dudgeodes">D.</tp:taxon-name-part> <tp:taxon-name-part taxon-name-part-type="species" reg="luntian">luntian</tp:taxon-name-part></tp:taxon-name></italic> sp. nov. <bold>C</bold><italic><tp:taxon-name><tp:taxon-name-part taxon-name-part-type="genus" reg="Dudgeodes">D.</tp:taxon-name-part> <tp:taxon-name-part taxon-name-part-type="species" reg="vonrinteleni">vonrinteleni</tp:taxon-name-part></tp:taxon-name></italic> sp. nov. <bold>D</bold><italic><tp:taxon-name><tp:taxon-name-part taxon-name-part-type="genus" reg="Dudgeodes">D.</tp:taxon-name-part> <tp:taxon-name-part taxon-name-part-type="species" reg="pescadori">pescadori</tp:taxon-name-part></tp:taxon-name></italic><bold>E</bold><italic><tp:taxon-name><tp:taxon-name-part taxon-name-part-type="genus" reg="Dudgeodes">D.</tp:taxon-name-part> <tp:taxon-name-part taxon-name-part-type="species" reg="bauernfeindi">bauernfeindi</tp:taxon-name-part></tp:taxon-name></italic> sp. nov. <bold>F</bold><italic><tp:taxon-name><tp:taxon-name-part taxon-name-part-type="genus" reg="Dudgeodes">D.</tp:taxon-name-part> <tp:taxon-name-part taxon-name-part-type="species" reg="tabang">tabang</tp:taxon-name-part></tp:taxon-name></italic> sp. nov. <bold>G</bold><italic><tp:taxon-name><tp:taxon-name-part taxon-name-part-type="genus" reg="Dudgeodes">D.</tp:taxon-name-part> <tp:taxon-name-part taxon-name-part-type="species" reg="freitagi">freitagi</tp:taxon-name-part></tp:taxon-name></italic> sp. nov. Scale bar: 50 μm.</p></caption><graphic xmlns:xlink="http://www.w3.org/1999/xlink" xlink:href="zookeys-910-093-g015.jpg" position="float" orientation="portrait" xlink:type="simple" id="oo_378188.jpg"><uri content-type="original_file" xlink:type="simple">https://binary.pensoft.net/fig/378188</uri></graphic></fig><fig id="F16" position="float" orientation="portrait"><object-id xmlns:xlink="http://www.w3.org/1999/xlink" content-type="doi" xlink:type="simple">10.3897/zookeys.910.48659.figure16</object-id><object-id xmlns:xlink="http://www.w3.org/1999/xlink" content-type="arpha" xlink:type="simple">6E9F4C0C-54F7-540E-A855-1457C8D2CA59</object-id><label>Figure 16.</label><caption><p>Tergite VII ornamentations of Philippine <italic><tp:taxon-name><tp:taxon-name-part taxon-name-part-type="genus" reg="Dudgeodes">Dudgeodes</tp:taxon-name-part></tp:taxon-name></italic> species. <bold>A</bold><italic><tp:taxon-name><tp:taxon-name-part taxon-name-part-type="genus" reg="Dudgeodes">D.</tp:taxon-name-part> <tp:taxon-name-part taxon-name-part-type="species" reg="pangantihoni">pangantihoni</tp:taxon-name-part></tp:taxon-name></italic> sp. nov. <bold>B</bold><italic><tp:taxon-name><tp:taxon-name-part taxon-name-part-type="genus" reg="Dudgeodes">D.</tp:taxon-name-part> <tp:taxon-name-part taxon-name-part-type="species" reg="luntian">luntian</tp:taxon-name-part></tp:taxon-name></italic> sp. nov. <bold>C</bold><italic><tp:taxon-name><tp:taxon-name-part taxon-name-part-type="genus" reg="Dudgeodes">D.</tp:taxon-name-part> <tp:taxon-name-part taxon-name-part-type="species" reg="vonrinteleni">vonrinteleni</tp:taxon-name-part></tp:taxon-name></italic> sp. nov. <bold>D</bold><italic><tp:taxon-name><tp:taxon-name-part taxon-name-part-type="genus" reg="Dudgeodes">D.</tp:taxon-name-part> <tp:taxon-name-part taxon-name-part-type="species" reg="pescadori">pescadori</tp:taxon-name-part></tp:taxon-name></italic><bold>E</bold><italic><tp:taxon-name><tp:taxon-name-part taxon-name-part-type="genus" reg="Dudgeodes">D.</tp:taxon-name-part> <tp:taxon-name-part taxon-name-part-type="species" reg="bauernfeindi">bauernfeindi</tp:taxon-name-part></tp:taxon-name></italic> sp. nov. <bold>F</bold><italic><tp:taxon-name><tp:taxon-name-part taxon-name-part-type="genus" reg="Dudgeodes">D.</tp:taxon-name-part> <tp:taxon-name-part taxon-name-part-type="species" reg="tabang">tabang</tp:taxon-name-part></tp:taxon-name></italic> sp. nov. <bold>G</bold><italic><tp:taxon-name><tp:taxon-name-part taxon-name-part-type="genus" reg="Dudgeodes">D.</tp:taxon-name-part> <tp:taxon-name-part taxon-name-part-type="species" reg="freitagi">freitagi</tp:taxon-name-part></tp:taxon-name></italic> sp. nov. Scale bar: 50 μm.</p></caption><graphic xmlns:xlink="http://www.w3.org/1999/xlink" xlink:href="zookeys-910-093-g016.jpg" position="float" orientation="portrait" xlink:type="simple" id="oo_378189.jpg"><uri content-type="original_file" xlink:type="simple">https://binary.pensoft.net/fig/378189</uri></graphic></fig><fig id="F17" position="float" orientation="portrait"><object-id xmlns:xlink="http://www.w3.org/1999/xlink" content-type="doi" xlink:type="simple">10.3897/zookeys.910.48659.figure17</object-id><object-id xmlns:xlink="http://www.w3.org/1999/xlink" content-type="arpha" xlink:type="simple">5FDCB723-B52A-5158-9223-D9908946EF66</object-id><label>Figure 17.</label><caption><p>Collection sites of Philippine <italic><tp:taxon-name><tp:taxon-name-part taxon-name-part-type="genus" reg="Dudgeodes">Dudgeodes</tp:taxon-name-part></tp:taxon-name></italic> species. <bold>A</bold> Jadjad River, Luzon (<italic><tp:taxon-name><tp:taxon-name-part taxon-name-part-type="genus" reg="Dudgeodes">D.</tp:taxon-name-part> <tp:taxon-name-part taxon-name-part-type="species" reg="freitagi">freitagi</tp:taxon-name-part></tp:taxon-name></italic> sp. nov.) <bold>B</bold> Mimpis River, Luzon (<italic><tp:taxon-name><tp:taxon-name-part taxon-name-part-type="genus" reg="Dudgeodes">D.</tp:taxon-name-part> <tp:taxon-name-part taxon-name-part-type="species" reg="vonrinteleni">vonrinteleni</tp:taxon-name-part></tp:taxon-name></italic> sp. nov.) <bold>C</bold> Payas River, Luzon (<italic><tp:taxon-name><tp:taxon-name-part taxon-name-part-type="genus" reg="Dudgeodes">D.</tp:taxon-name-part> <tp:taxon-name-part taxon-name-part-type="species" reg="pangantihoni">pangantihoni</tp:taxon-name-part></tp:taxon-name></italic> sp. nov.).</p></caption><graphic xmlns:xlink="http://www.w3.org/1999/xlink" xlink:href="zookeys-910-093-g017.jpg" position="float" orientation="portrait" xlink:type="simple" id="oo_378190.jpg"><uri content-type="original_file" xlink:type="simple">https://binary.pensoft.net/fig/378190</uri></graphic></fig></tp:treatment-sec></tp:taxon-treatment>
