# Supplementary material for: Integrative taxonomy of the genus Dudgeodes Sartori, 2008 (Insecta, Ephemeroptera, Teloganodidae) from the Philippines with description of new species and supplementary descriptions of Southeast Asian species
Source: Zookeys. 2020 Feb 10;910:93–129. doi: 10.3897/zookeys.910.48659 (PMC7026199; doi:10.3897/zookeys.910.48659)
Supplement: XML Treatment for Dudgeodes tabang [file zookeys.910.48659-treatment5.xml]

<!DOCTYPE tp:taxon-treatment
  PUBLIC "-//TaxonX//DTD Taxonomic Treatment Publishing DTD v0 20100105//EN" "tax-treatment-NSO.dtd">
<tp:taxon-treatment xmlns:tp="http://www.plazi.org/taxpub"><tp:treatment-meta><kwd-group><label>Taxon classification</label><kwd><named-content xmlns:xlink="http://www.w3.org/1999/xlink" content-type="kingdom">Animalia</named-content></kwd><kwd><named-content xmlns:xlink="http://www.w3.org/1999/xlink" content-type="order">Ephemeroptera</named-content></kwd><kwd><named-content xmlns:xlink="http://www.w3.org/1999/xlink" content-type="family">Teloganodidae</named-content></kwd></kwd-group><mixed-citation publication-type="journal"><person-group><name><surname>Garces</surname><given-names>Jhoana M.</given-names></name><name><surname>Sartori</surname><given-names>Michel</given-names></name><name><surname>Freitag</surname><given-names>Hendrik</given-names></name></person-group><article-title>Integrative taxonomy of the genus <italic><tp:taxon-name><tp:taxon-name-part taxon-name-part-type="genus" reg="Dudgeodes">Dudgeodes</tp:taxon-name-part></tp:taxon-name></italic> Sartori, 2008 (<tp:taxon-name><tp:taxon-name-part taxon-name-part-type="class">Insecta</tp:taxon-name-part></tp:taxon-name>, <tp:taxon-name><tp:taxon-name-part taxon-name-part-type="order">Ephemeroptera</tp:taxon-name-part></tp:taxon-name>, <tp:taxon-name><tp:taxon-name-part taxon-name-part-type="family">Teloganodidae</tp:taxon-name-part></tp:taxon-name>) from the Philippines with description of new species and supplementary descriptions of Southeast Asian species</article-title><source>Zookeys</source><day>10</day><month>2</month><year>2020</year><volume>910</volume><fpage>93</fpage><lpage>129</lpage><pub-id pub-id-type="doi">10.3897/zookeys.910.48659</pub-id></mixed-citation></tp:treatment-meta><tp:nomenclature><tp:taxon-name><object-id xmlns:xlink="http://www.w3.org/1999/xlink" content-type="arpha" xlink:type="simple">9A6807E8-9377-5911-80F1-E38D41E48959</object-id>
              <tp:taxon-name-part taxon-name-part-type="genus" reg="Dudgeodes">Dudgeodes</tp:taxon-name-part>
              <tp:taxon-name-part taxon-name-part-type="species" reg="tabang">tabang</tp:taxon-name-part>
              <object-id xmlns:xlink="http://www.w3.org/1999/xlink" content-type="zoobank" xlink:type="simple">http://zoobank.org/3C50C564-4055-4309-B89F-30A1DAB5F6B6</object-id>
            </tp:taxon-name><tp:taxon-authority>Garces &amp; Sartori</tp:taxon-authority><tp:taxon-status xmlns:xlink="http://www.w3.org/1999/xlink" xlink:type="simple">sp. nov.</tp:taxon-status><xref ref-type="fig" rid="F6">Figures 6A–C</xref><xref ref-type="fig" rid="F12">, 12E</xref><xref ref-type="fig" rid="F14">, 14C</xref><xref ref-type="fig" rid="F15">, 15F</xref><xref ref-type="fig" rid="F16">, 16F</xref></tp:nomenclature><tp:treatment-sec sec-type="material" id="SECID0ELSCI"><title>Material.</title><p><bold><italic>Holotype</italic></bold>: Philippines • 1 mature female nymph; Leyte, Ormoc, Dolores, Lake Danao outflow creek; <named-content xmlns:xlink="http://www.w3.org/1999/xlink" content-type="dwc:verbatimCoordinates" xlink:type="simple"><named-content content-type="geo-json" specific-use="{&#34;type&#34;:&#34;Point&#34;,&#34;coordinates&#34;:[124.696111,11.076944]}" id="NCID0EZSCI" xlink:type="simple">11°04'37"N, 124°41'46"E</named-content></named-content>; 650 m a.s.l.; 26 Sep. 2019; leg. Garces; GenBank: <ext-link xmlns:xlink="http://www.w3.org/1999/xlink" ext-link-type="gen" xlink:href="MN853829" xlink:type="simple">MN853829</ext-link>; <named-content xmlns:xlink="http://www.w3.org/1999/xlink" content-type="dwc:institutional_code" xlink:type="simple">PNM</named-content>: EPH 194/<named-content xmlns:xlink="http://www.w3.org/1999/xlink" content-type="dwc:institutional_code" xlink:type="simple">PNM</named-content> 13684 in ethanol. <bold><italic>Paratypes</italic></bold>: Philippines • 1 nymph; same collection data as holotype; GenBank: <ext-link xmlns:xlink="http://www.w3.org/1999/xlink" ext-link-type="gen" xlink:href="MN853828" xlink:type="simple">MN853828</ext-link>; <abbrev xmlns:xlink="http://www.w3.org/1999/xlink" content-type="institution" xlink:title="Ateneo de Manila University, Quezon City, Philippines" id="ABBRID0EVTCI" xlink:type="simple">AdMU</abbrev>: EPH 193 on slide • 5 nymphs; Leyte, Ormoc, Dolores, Lake Danao tributary; <named-content xmlns:xlink="http://www.w3.org/1999/xlink" content-type="dwc:verbatimCoordinates" xlink:type="simple"><named-content content-type="geo-json" specific-use="{&#34;type&#34;:&#34;Point&#34;,&#34;coordinates&#34;:[124.704722,11.065278]}" id="NCID0E4TCI" xlink:type="simple">11°03'55"N, 124°42'17"E</named-content></named-content>; 650m asl.; 26 Sep. 2019; leg. Garces; GenBank: <ext-link xmlns:xlink="http://www.w3.org/1999/xlink" ext-link-type="gen" xlink:href="MN853830" xlink:type="simple">MN853830</ext-link>, <ext-link xmlns:xlink="http://www.w3.org/1999/xlink" ext-link-type="gen" xlink:href="MN853832" xlink:type="simple">MN853832</ext-link>, <ext-link xmlns:xlink="http://www.w3.org/1999/xlink" ext-link-type="gen" xlink:href="MN853834" xlink:type="simple">MN853834</ext-link>, <ext-link xmlns:xlink="http://www.w3.org/1999/xlink" ext-link-type="gen" xlink:href="MN853831" xlink:type="simple">MN853831</ext-link>, <ext-link xmlns:xlink="http://www.w3.org/1999/xlink" ext-link-type="gen" xlink:href="MN853833" xlink:type="simple">MN853833</ext-link>; <abbrev xmlns:xlink="http://www.w3.org/1999/xlink" content-type="institution" xlink:title="Ateneo de Manila University, Quezon City, Philippines" id="ABBRID0E2UCI" xlink:type="simple">AdMU</abbrev>: EPH 331, EPH 333, EPH 335 on slides, EPH 332 in ethanol, <named-content xmlns:xlink="http://www.w3.org/1999/xlink" content-type="dwc:institutional_code" xlink:type="simple">ZSM</named-content>: EPH 334 in ethanol.</p></tp:treatment-sec><tp:treatment-sec sec-type="diagnosis" id="SECID0EFVCI"><title>Diagnosis.</title><p><italic><tp:taxon-name><tp:taxon-name-part taxon-name-part-type="genus" reg="Dudgeodes">Dudgeodes</tp:taxon-name-part> <tp:taxon-name-part taxon-name-part-type="species" reg="tabang">tabang</tp:taxon-name-part></tp:taxon-name></italic> sp. nov. can be distinguished from other Oriental <italic><tp:taxon-name><tp:taxon-name-part taxon-name-part-type="genus" reg="Dudgeodes">Dudgeodes</tp:taxon-name-part></tp:taxon-name></italic> by the combination of the following characters: (1) antenna length longer than head width, (2) dorsal part of male eyes brown, (3) four prothorax tubercles, (4) pointed forefemur transverse setae apex, (5) one tarsal claw subapical teeth, (6) no teeth on tergite VI posterior margin, (7) narrow teeth on lateral area of posterior margin tergite VII, (8) longest setae on cerci basal segments half of the corresponding segment (9) longest setae on cerci distal segments greater than the corresponding segments, and (10) presence of brownish band every four segments of the cerci. <italic><tp:taxon-name><tp:taxon-name-part taxon-name-part-type="genus" reg="Dudgeodes">Dudgeodes</tp:taxon-name-part> <tp:taxon-name-part taxon-name-part-type="species" reg="tabang">tabang</tp:taxon-name-part></tp:taxon-name></italic> sp. nov. resembles <italic><tp:taxon-name><tp:taxon-name-part taxon-name-part-type="genus" reg="Dudgeodes">D.</tp:taxon-name-part> <tp:taxon-name-part taxon-name-part-type="species" reg="hutanis">hutanis</tp:taxon-name-part></tp:taxon-name></italic> based on size, antenna length and thorax tubercles but can be separated by color of dorsal part of male eyes, number of subapical tarsal claw teeth and presence of brownish band on cerci.</p></tp:treatment-sec><tp:treatment-sec sec-type="description" id="SECID0ETWCI"><title>Description.</title><p>Mature nymph. Body length ♂ 4.6–5.0 mm; cerci 0.8–0.9 times body length.</p><p><bold><italic>Head</italic></bold>: Antennae 1.0–1.2 times head width, flagellum with 16–18 segments. Dorsal part of male eyes brown (Fig. <xref ref-type="fig" rid="F6">6A</xref>). Labrum wide, ca. 2.4–2.6 times wider than long, slightly concave in central part of anterior margin. Labial palp segment III elongated, 3.2–3.4 times as long as wide at base.</p><fig id="F6" position="float" orientation="portrait"><object-id xmlns:xlink="http://www.w3.org/1999/xlink" content-type="doi" xlink:type="simple">10.3897/zookeys.910.48659.figure6</object-id><object-id xmlns:xlink="http://www.w3.org/1999/xlink" content-type="arpha" xlink:type="simple">3D408CF1-F745-58F5-8B03-13F0633C7EDA</object-id><label>Figure 6.</label><caption><p><italic><tp:taxon-name><tp:taxon-name-part taxon-name-part-type="genus" reg="Dudgeodes">Dudgeodes</tp:taxon-name-part> <tp:taxon-name-part taxon-name-part-type="species" reg="tabang">tabang</tp:taxon-name-part></tp:taxon-name></italic> sp. nov. <bold>A</bold> dorsal <bold>B</bold> lateral <bold>C</bold> ventral. Scale bars: 1 mm (<bold>B</bold> = <bold>C</bold>).</p></caption><graphic xmlns:xlink="http://www.w3.org/1999/xlink" xlink:href="zookeys-910-093-g006.jpg" position="float" orientation="portrait" xlink:type="simple" id="oo_378179.jpg"><uri content-type="original_file" xlink:type="simple">https://binary.pensoft.net/fig/378179</uri></graphic></fig><p><bold><italic>Thorax</italic></bold>: Pronotum (Fig. <xref ref-type="fig" rid="F6">6B</xref>) with four round tubercles. Mesonotum (Fig. <xref ref-type="fig" rid="F6">6B</xref>) without tubercle; outer margin with regular row of forked thick setae.</p><p><bold><italic>Legs</italic></bold>: Forefemur dilated, ca. 1.4–1.6 times longer than wide; transverse row of pointed thick setae (Fig. <xref ref-type="fig" rid="F14">14C</xref>) across dorsal face; dorsal surface, outer and inner margin sparsely with short thick setae. Fore tarsal claw hooked, bearing four blunt teeth medially and one tooth subapically. Middle and hind femora ca. 2 times longer than wide. Middle and hind tarsal claw hooked, bearing four blunt teeth medially and one tooth subapically.</p><p><bold><italic>Abdomen</italic></bold>: Tergite with median tubercles (Fig. <xref ref-type="fig" rid="F6">6B</xref>) moderately developed on segments I and II, well developed on segments III to X. No posterolateral projections (Fig. <xref ref-type="fig" rid="F6">6C</xref>) on segments II and III, slightly developed on segments IV and V, moderately developed on segments VI–IX.</p><p>Tergites IV–VI (Fig. <xref ref-type="fig" rid="F15">15F</xref>) surface covered with short thin setae, thick setae with feathered apex and apically rounded feathered thick setae; posterior margin with long pointed thick setae, thick setae with feathered apex and apically rounded feathered thick setae. Tergites VII–X (Fig. <xref ref-type="fig" rid="F16">16F</xref>) surface and posterior margin with short thin setae, thick setae with feathered apex and apically rounded feathered thick setae. Narrow slender teeth absent on posterior margin of tergites I–VI (Fig. <xref ref-type="fig" rid="F15">15F</xref>), present in posterior margin lateral area of tergite VII (Fig. <xref ref-type="fig" rid="F16">16F</xref>), and present across entire posterior margin of tergites VIII–X.</p><p>Cerci with apically blunt thick setae every segment; longest setae on basal segments half of corresponding segment; longest setae on distal segments more than half of corresponding segments. Brownish band present every four segments (Fig. <xref ref-type="fig" rid="F6">6A</xref>).</p></tp:treatment-sec><tp:treatment-sec sec-type="etymology" id="SECID0EG1CI"><title>Etymology.</title><p>The species is named after the words <italic>tab-ang</italic> and <italic><tp:taxon-name><tp:taxon-name-part taxon-name-part-type="genus" reg="Dudgeodes"/><tp:taxon-name-part taxon-name-part-type="species" reg="tabang">tabang</tp:taxon-name-part></tp:taxon-name></italic> which mean freshwater and help in Cebuano language, respectively. This species alludes to a cry for help from science, private, and government sectors to converge towards a common freshwater conservation goal of enhancing species richness and ecosystem health even, and especially, in human-dominated inland landscapes.</p></tp:treatment-sec><tp:treatment-sec sec-type="distribution" id="SECID0EY1CI"><title>Distribution and biology.</title><p><italic><tp:taxon-name><tp:taxon-name-part taxon-name-part-type="genus" reg="Dudgeodes">Dudgeodes</tp:taxon-name-part> <tp:taxon-name-part taxon-name-part-type="species" reg="tabang">tabang</tp:taxon-name-part></tp:taxon-name></italic> sp. nov. is so far only known from Leyte island, Philippines. All material was collected at altitudes of 500–600 m a.s.l. surrounded by secondary vegetation, rarely secondary forest.</p></tp:treatment-sec><tp:treatment-sec><!--Section generated to contain objects referenced in tp:taxon-treatment.--><fig id="F12" position="float" orientation="portrait"><object-id xmlns:xlink="http://www.w3.org/1999/xlink" content-type="doi" xlink:type="simple">10.3897/zookeys.910.48659.figure12</object-id><object-id xmlns:xlink="http://www.w3.org/1999/xlink" content-type="arpha" xlink:type="simple">D80F4CD8-CA61-5F8B-B5E2-D582489E5665</object-id><label>Figure 12.</label><caption><p>Row of simple and feathery long setae below the right mandible mola of <italic><tp:taxon-name><tp:taxon-name-part taxon-name-part-type="genus" reg="Dudgeodes">Dudgeodes</tp:taxon-name-part></tp:taxon-name></italic> species. <bold>A</bold><italic><tp:taxon-name><tp:taxon-name-part taxon-name-part-type="genus" reg="Dudgeodes">D.</tp:taxon-name-part> <tp:taxon-name-part taxon-name-part-type="species" reg="pangantihoni">pangantihoni</tp:taxon-name-part></tp:taxon-name></italic> sp. nov. <bold>B</bold><italic><tp:taxon-name><tp:taxon-name-part taxon-name-part-type="genus" reg="Dudgeodes">D.</tp:taxon-name-part> <tp:taxon-name-part taxon-name-part-type="species" reg="luntian">luntian</tp:taxon-name-part></tp:taxon-name></italic> sp. nov. <bold>C</bold><italic><tp:taxon-name><tp:taxon-name-part taxon-name-part-type="genus" reg="Dudgeodes">D.</tp:taxon-name-part> <tp:taxon-name-part taxon-name-part-type="species" reg="vonrinteleni">vonrinteleni</tp:taxon-name-part></tp:taxon-name></italic> sp. nov. <bold>D</bold><italic><tp:taxon-name><tp:taxon-name-part taxon-name-part-type="genus" reg="Dudgeodes">D.</tp:taxon-name-part> <tp:taxon-name-part taxon-name-part-type="species" reg="bauernfeindi">bauernfeindi</tp:taxon-name-part></tp:taxon-name></italic> sp. nov. <bold>E</bold><italic><tp:taxon-name><tp:taxon-name-part taxon-name-part-type="genus" reg="Dudgeodes">D.</tp:taxon-name-part> <tp:taxon-name-part taxon-name-part-type="species" reg="tabang">tabang</tp:taxon-name-part></tp:taxon-name></italic> sp. nov. <bold>F</bold><italic><tp:taxon-name><tp:taxon-name-part taxon-name-part-type="genus" reg="Dudgeodes">D.</tp:taxon-name-part> <tp:taxon-name-part taxon-name-part-type="species" reg="freitagi">freitagi</tp:taxon-name-part></tp:taxon-name></italic> sp. nov. Scale bar: 20 μm (<bold>A–E</bold>).</p></caption><graphic xmlns:xlink="http://www.w3.org/1999/xlink" xlink:href="zookeys-910-093-g012.jpg" position="float" orientation="portrait" xlink:type="simple" id="oo_378185.jpg"><uri content-type="original_file" xlink:type="simple">https://binary.pensoft.net/fig/378185</uri></graphic></fig><fig id="F14" position="float" orientation="portrait"><object-id xmlns:xlink="http://www.w3.org/1999/xlink" content-type="doi" xlink:type="simple">10.3897/zookeys.910.48659.figure14</object-id><object-id xmlns:xlink="http://www.w3.org/1999/xlink" content-type="arpha" xlink:type="simple">EC8A0A49-FB7D-553A-951F-DBEF2B330D60</object-id><label>Figure 14.</label><caption><p>Forefemur transverse row of setae. <bold>A</bold><italic><tp:taxon-name><tp:taxon-name-part taxon-name-part-type="genus" reg="Dudgeodes">Dudgeodes</tp:taxon-name-part> <tp:taxon-name-part taxon-name-part-type="species" reg="bauernfeindi">bauernfeindi</tp:taxon-name-part></tp:taxon-name></italic> sp. nov. <bold>B</bold><italic><tp:taxon-name><tp:taxon-name-part taxon-name-part-type="genus" reg="Dudgeodes">D.</tp:taxon-name-part> <tp:taxon-name-part taxon-name-part-type="species" reg="pangantihoni">pangantihoni</tp:taxon-name-part></tp:taxon-name></italic> sp. nov. <bold>C</bold><italic><tp:taxon-name><tp:taxon-name-part taxon-name-part-type="genus" reg="Dudgeodes">D.</tp:taxon-name-part> <tp:taxon-name-part taxon-name-part-type="species" reg="tabang">tabang</tp:taxon-name-part></tp:taxon-name></italic> sp. nov. Scale bar: 20 μm.</p></caption><graphic xmlns:xlink="http://www.w3.org/1999/xlink" xlink:href="zookeys-910-093-g014.jpg" position="float" orientation="portrait" xlink:type="simple" id="oo_378187.jpg"><uri content-type="original_file" xlink:type="simple">https://binary.pensoft.net/fig/378187</uri></graphic></fig><fig id="F15" position="float" orientation="portrait"><object-id xmlns:xlink="http://www.w3.org/1999/xlink" content-type="doi" xlink:type="simple">10.3897/zookeys.910.48659.figure15</object-id><object-id xmlns:xlink="http://www.w3.org/1999/xlink" content-type="arpha" xlink:type="simple">68176DBB-9B56-58AC-9826-FB5ED14D8017</object-id><label>Figure 15.</label><caption><p>Tergite VI ornamentations of Philippine <italic><tp:taxon-name><tp:taxon-name-part taxon-name-part-type="genus" reg="Dudgeodes">Dudgeodes</tp:taxon-name-part></tp:taxon-name></italic> species. <bold>A</bold><italic><tp:taxon-name><tp:taxon-name-part taxon-name-part-type="genus" reg="Dudgeodes">D.</tp:taxon-name-part> <tp:taxon-name-part taxon-name-part-type="species" reg="pangantihoni">pangantihoni</tp:taxon-name-part></tp:taxon-name></italic> sp. nov. <bold>B</bold><italic><tp:taxon-name><tp:taxon-name-part taxon-name-part-type="genus" reg="Dudgeodes">D.</tp:taxon-name-part> <tp:taxon-name-part taxon-name-part-type="species" reg="luntian">luntian</tp:taxon-name-part></tp:taxon-name></italic> sp. nov. <bold>C</bold><italic><tp:taxon-name><tp:taxon-name-part taxon-name-part-type="genus" reg="Dudgeodes">D.</tp:taxon-name-part> <tp:taxon-name-part taxon-name-part-type="species" reg="vonrinteleni">vonrinteleni</tp:taxon-name-part></tp:taxon-name></italic> sp. nov. <bold>D</bold><italic><tp:taxon-name><tp:taxon-name-part taxon-name-part-type="genus" reg="Dudgeodes">D.</tp:taxon-name-part> <tp:taxon-name-part taxon-name-part-type="species" reg="pescadori">pescadori</tp:taxon-name-part></tp:taxon-name></italic><bold>E</bold><italic><tp:taxon-name><tp:taxon-name-part taxon-name-part-type="genus" reg="Dudgeodes">D.</tp:taxon-name-part> <tp:taxon-name-part taxon-name-part-type="species" reg="bauernfeindi">bauernfeindi</tp:taxon-name-part></tp:taxon-name></italic> sp. nov. <bold>F</bold><italic><tp:taxon-name><tp:taxon-name-part taxon-name-part-type="genus" reg="Dudgeodes">D.</tp:taxon-name-part> <tp:taxon-name-part taxon-name-part-type="species" reg="tabang">tabang</tp:taxon-name-part></tp:taxon-name></italic> sp. nov. <bold>G</bold><italic><tp:taxon-name><tp:taxon-name-part taxon-name-part-type="genus" reg="Dudgeodes">D.</tp:taxon-name-part> <tp:taxon-name-part taxon-name-part-type="species" reg="freitagi">freitagi</tp:taxon-name-part></tp:taxon-name></italic> sp. nov. Scale bar: 50 μm.</p></caption><graphic xmlns:xlink="http://www.w3.org/1999/xlink" xlink:href="zookeys-910-093-g015.jpg" position="float" orientation="portrait" xlink:type="simple" id="oo_378188.jpg"><uri content-type="original_file" xlink:type="simple">https://binary.pensoft.net/fig/378188</uri></graphic></fig><fig id="F16" position="float" orientation="portrait"><object-id xmlns:xlink="http://www.w3.org/1999/xlink" content-type="doi" xlink:type="simple">10.3897/zookeys.910.48659.figure16</object-id><object-id xmlns:xlink="http://www.w3.org/1999/xlink" content-type="arpha" xlink:type="simple">6E9F4C0C-54F7-540E-A855-1457C8D2CA59</object-id><label>Figure 16.</label><caption><p>Tergite VII ornamentations of Philippine <italic><tp:taxon-name><tp:taxon-name-part taxon-name-part-type="genus" reg="Dudgeodes">Dudgeodes</tp:taxon-name-part></tp:taxon-name></italic> species. <bold>A</bold><italic><tp:taxon-name><tp:taxon-name-part taxon-name-part-type="genus" reg="Dudgeodes">D.</tp:taxon-name-part> <tp:taxon-name-part taxon-name-part-type="species" reg="pangantihoni">pangantihoni</tp:taxon-name-part></tp:taxon-name></italic> sp. nov. <bold>B</bold><italic><tp:taxon-name><tp:taxon-name-part taxon-name-part-type="genus" reg="Dudgeodes">D.</tp:taxon-name-part> <tp:taxon-name-part taxon-name-part-type="species" reg="luntian">luntian</tp:taxon-name-part></tp:taxon-name></italic> sp. nov. <bold>C</bold><italic><tp:taxon-name><tp:taxon-name-part taxon-name-part-type="genus" reg="Dudgeodes">D.</tp:taxon-name-part> <tp:taxon-name-part taxon-name-part-type="species" reg="vonrinteleni">vonrinteleni</tp:taxon-name-part></tp:taxon-name></italic> sp. nov. <bold>D</bold><italic><tp:taxon-name><tp:taxon-name-part taxon-name-part-type="genus" reg="Dudgeodes">D.</tp:taxon-name-part> <tp:taxon-name-part taxon-name-part-type="species" reg="pescadori">pescadori</tp:taxon-name-part></tp:taxon-name></italic><bold>E</bold><italic><tp:taxon-name><tp:taxon-name-part taxon-name-part-type="genus" reg="Dudgeodes">D.</tp:taxon-name-part> <tp:taxon-name-part taxon-name-part-type="species" reg="bauernfeindi">bauernfeindi</tp:taxon-name-part></tp:taxon-name></italic> sp. nov. <bold>F</bold><italic><tp:taxon-name><tp:taxon-name-part taxon-name-part-type="genus" reg="Dudgeodes">D.</tp:taxon-name-part> <tp:taxon-name-part taxon-name-part-type="species" reg="tabang">tabang</tp:taxon-name-part></tp:taxon-name></italic> sp. nov. <bold>G</bold><italic><tp:taxon-name><tp:taxon-name-part taxon-name-part-type="genus" reg="Dudgeodes">D.</tp:taxon-name-part> <tp:taxon-name-part taxon-name-part-type="species" reg="freitagi">freitagi</tp:taxon-name-part></tp:taxon-name></italic> sp. nov. Scale bar: 50 μm.</p></caption><graphic xmlns:xlink="http://www.w3.org/1999/xlink" xlink:href="zookeys-910-093-g016.jpg" position="float" orientation="portrait" xlink:type="simple" id="oo_378189.jpg"><uri content-type="original_file" xlink:type="simple">https://binary.pensoft.net/fig/378189</uri></graphic></fig></tp:treatment-sec></tp:taxon-treatment>
