# Supplementary material for: Integrative taxonomy of the genus Dudgeodes Sartori, 2008 (Insecta, Ephemeroptera, Teloganodidae) from the Philippines with description of new species and supplementary descriptions of Southeast Asian species
Source: Zookeys. 2020 Feb 10;910:93–129. doi: 10.3897/zookeys.910.48659 (PMC7026199; doi:10.3897/zookeys.910.48659)
Supplement: XML Treatment for Dudgeodes hutanis [file zookeys.910.48659-treatment8.xml]

<!DOCTYPE tp:taxon-treatment
  PUBLIC "-//TaxonX//DTD Taxonomic Treatment Publishing DTD v0 20100105//EN" "tax-treatment-NSO.dtd">
<tp:taxon-treatment xmlns:tp="http://www.plazi.org/taxpub"><tp:treatment-meta><kwd-group><label>Taxon classification</label><kwd><named-content xmlns:xlink="http://www.w3.org/1999/xlink" content-type="kingdom">Animalia</named-content></kwd><kwd><named-content xmlns:xlink="http://www.w3.org/1999/xlink" content-type="order">Ephemeroptera</named-content></kwd><kwd><named-content xmlns:xlink="http://www.w3.org/1999/xlink" content-type="family">Teloganodidae</named-content></kwd></kwd-group><mixed-citation publication-type="journal"><person-group><name><surname>Garces</surname><given-names>Jhoana M.</given-names></name><name><surname>Sartori</surname><given-names>Michel</given-names></name><name><surname>Freitag</surname><given-names>Hendrik</given-names></name></person-group><article-title>Integrative taxonomy of the genus <italic><tp:taxon-name><tp:taxon-name-part taxon-name-part-type="genus" reg="Dudgeodes">Dudgeodes</tp:taxon-name-part></tp:taxon-name></italic> Sartori, 2008 (<tp:taxon-name><tp:taxon-name-part taxon-name-part-type="class">Insecta</tp:taxon-name-part></tp:taxon-name>, <tp:taxon-name><tp:taxon-name-part taxon-name-part-type="order">Ephemeroptera</tp:taxon-name-part></tp:taxon-name>, <tp:taxon-name><tp:taxon-name-part taxon-name-part-type="family">Teloganodidae</tp:taxon-name-part></tp:taxon-name>) from the Philippines with description of new species and supplementary descriptions of Southeast Asian species</article-title><source>Zookeys</source><day>10</day><month>2</month><year>2020</year><volume>910</volume><fpage>93</fpage><lpage>129</lpage><pub-id pub-id-type="doi">10.3897/zookeys.910.48659</pub-id></mixed-citation></tp:treatment-meta><tp:nomenclature><tp:taxon-name><object-id xmlns:xlink="http://www.w3.org/1999/xlink" content-type="arpha" xlink:type="simple">FB7C1E1C-DA0F-577F-A9A8-E760D0BA497E</object-id>
              <tp:taxon-name-part taxon-name-part-type="genus" reg="Dudgeodes">Dudgeodes</tp:taxon-name-part>
              <tp:taxon-name-part taxon-name-part-type="species" reg="hutanis">hutanis</tp:taxon-name-part>
            </tp:taxon-name><tp:taxon-authority>Sartori, 2008</tp:taxon-authority></tp:nomenclature><tp:treatment-sec sec-type="material" id="SECID0EKLDI"><title>Material examined.</title><p>Indonesia • 1 nymph, paratype; East Kalimantan, Malinau, Seturan (2001-bloc 57), Tamalang, affl. Seturan; 8 Aug. 2000; leg. P. Derleth; <abbrev xmlns:xlink="http://www.w3.org/1999/xlink" content-type="institution" xlink:title="Museum of Zoology, Lausanne, Switzerland" id="ABBRID0EQLDI" xlink:type="simple">MZL</abbrev>: GBIFCH00195312 on slide • 1 nymph, paratype; East Kalimantan, Malinau, Seturan (2000-bloc 43), Temalat (Sungai Guang), affl. Seturan; 16 Aug. 2000; leg. P. Derleth; <abbrev xmlns:xlink="http://www.w3.org/1999/xlink" content-type="institution" xlink:title="Museum of Zoology, Lausanne, Switzerland" id="ABBRID0EVLDI" xlink:type="simple">MZL</abbrev>: GBIFCH00195314 on slide • 8 nymphs, paratypes; East Kalimantan, Malinau Basin, Seturan (2000-petak 43), Temalat (Sungai Guang), trib. Seturan (B0813); <named-content xmlns:xlink="http://www.w3.org/1999/xlink" content-type="dwc:verbatimCoordinates" xlink:type="simple"><named-content content-type="geo-json" specific-use="{&#34;type&#34;:&#34;Point&#34;,&#34;coordinates&#34;:[116.558056,2.991389]}" id="NCID0E4LDI" xlink:type="simple">2°59'29"N, 116°33'29"E</named-content></named-content>; 16 March 2001; <abbrev xmlns:xlink="http://www.w3.org/1999/xlink" content-type="institution" xlink:title="Museum of Zoology, Lausanne, Switzerland" id="ABBRID0ECMDI" xlink:type="simple">MZL</abbrev>, in ethanol • 12 nymphs; Langap Sud (1999-petak 24), Rian (B1211); <named-content xmlns:xlink="http://www.w3.org/1999/xlink" content-type="dwc:verbatimCoordinates" xlink:type="simple"><named-content content-type="geo-json" specific-use="{&#34;type&#34;:&#34;Point&#34;,&#34;coordinates&#34;:[116.518056,3.027778]}" id="NCID0EKMDI" xlink:type="simple">3°1'40"N, 116°31'5"E</named-content></named-content>; 11 July 2000; <abbrev xmlns:xlink="http://www.w3.org/1999/xlink" content-type="institution" xlink:title="Museum of Zoology, Lausanne, Switzerland" id="ABBRID0EPMDI" xlink:type="simple">MZL</abbrev>, in ethanol.</p></tp:treatment-sec><tp:treatment-sec sec-type="description" id="SECID0EUMDI"><title>Description.</title><p><bold><italic>Thorax</italic></bold>: Mesonotum outer margin with regular row of forked thick setae.</p><p><bold><italic>Abdomen</italic></bold>: Tergites IV–VI surface covered with short thin setae, thick setae with feathered apex and apically rounded feathered thick setae; posterior margin with long pointed thick setae, thick setae with feathered apex and apically rounded feathered thick setae. Tergites VII–X surface and posterior margin with short thin setae, thick setae with feathered apex and apically rounded feathered thick setae. Narrow slender teeth absent on posterior margin median area of tergites I–VI and present in posterior margin of tergites VII–X diminishing distally.</p><p>Cerci with apically blunt thick setae every segment; longest setae on basal segments half of corresponding segment; longest setae on distal segments greater than corresponding segment. Brownish band absent.</p></tp:treatment-sec><tp:treatment-sec sec-type="distribution" id="SECID0EHNDI"><title>Distribution.</title><p>Borneo.</p></tp:treatment-sec></tp:taxon-treatment>
