# Supplementary material for: Integrative taxonomy of the genus Dudgeodes Sartori, 2008 (Insecta, Ephemeroptera, Teloganodidae) from the Philippines with description of new species and supplementary descriptions of Southeast Asian species
Source: Zookeys. 2020 Feb 10;910:93–129. doi: 10.3897/zookeys.910.48659 (PMC7026199; doi:10.3897/zookeys.910.48659)
Supplement: XML Treatment for Dudgeodes pescadori [file zookeys.910.48659-treatment9.xml]

<!DOCTYPE tp:taxon-treatment
  PUBLIC "-//TaxonX//DTD Taxonomic Treatment Publishing DTD v0 20100105//EN" "tax-treatment-NSO.dtd">
<tp:taxon-treatment xmlns:tp="http://www.plazi.org/taxpub"><tp:treatment-meta><kwd-group><label>Taxon classification</label><kwd><named-content xmlns:xlink="http://www.w3.org/1999/xlink" content-type="kingdom">Animalia</named-content></kwd><kwd><named-content xmlns:xlink="http://www.w3.org/1999/xlink" content-type="order">Ephemeroptera</named-content></kwd><kwd><named-content xmlns:xlink="http://www.w3.org/1999/xlink" content-type="family">Teloganodidae</named-content></kwd></kwd-group><mixed-citation publication-type="journal"><person-group><name><surname>Garces</surname><given-names>Jhoana M.</given-names></name><name><surname>Sartori</surname><given-names>Michel</given-names></name><name><surname>Freitag</surname><given-names>Hendrik</given-names></name></person-group><article-title>Integrative taxonomy of the genus <italic><tp:taxon-name><tp:taxon-name-part taxon-name-part-type="genus" reg="Dudgeodes">Dudgeodes</tp:taxon-name-part></tp:taxon-name></italic> Sartori, 2008 (<tp:taxon-name><tp:taxon-name-part taxon-name-part-type="class">Insecta</tp:taxon-name-part></tp:taxon-name>, <tp:taxon-name><tp:taxon-name-part taxon-name-part-type="order">Ephemeroptera</tp:taxon-name-part></tp:taxon-name>, <tp:taxon-name><tp:taxon-name-part taxon-name-part-type="family">Teloganodidae</tp:taxon-name-part></tp:taxon-name>) from the Philippines with description of new species and supplementary descriptions of Southeast Asian species</article-title><source>Zookeys</source><day>10</day><month>2</month><year>2020</year><volume>910</volume><fpage>93</fpage><lpage>129</lpage><pub-id pub-id-type="doi">10.3897/zookeys.910.48659</pub-id></mixed-citation></tp:treatment-meta><tp:nomenclature><tp:taxon-name><object-id xmlns:xlink="http://www.w3.org/1999/xlink" content-type="arpha" xlink:type="simple">B5DEEDC8-53EE-5C6F-9771-7ADB67F688F1</object-id>
              <tp:taxon-name-part taxon-name-part-type="genus" reg="Dudgeodes">Dudgeodes</tp:taxon-name-part>
              <tp:taxon-name-part taxon-name-part-type="species" reg="pescadori">pescadori</tp:taxon-name-part>
            </tp:taxon-name><tp:taxon-authority>Sartori, 2008</tp:taxon-authority><xref ref-type="fig" rid="F8">Figures 8</xref><xref ref-type="fig" rid="F15">, 15D</xref><xref ref-type="fig" rid="F16">, 16D</xref></tp:nomenclature><tp:treatment-sec sec-type="material" id="SECID0E3ODI"><title>Material examined.</title><p>Philippines • 1 nymph, paratype; Luzon, Laguna Province, Los Baños Province, Mud Springs; 28 Sep. 1969; leg. Reisen; <abbrev xmlns:xlink="http://www.w3.org/1999/xlink" content-type="institution" xlink:title="Museum of Zoology, Lausanne, Switzerland" id="ABBRID0ECPDI" xlink:type="simple">MZL</abbrev>: GBIFCH00195280 on slide • 2 nymphs, paratypes; Luzon, Laguna Province, Los Baños Province, College, Molawin Creek; 28 July. 1977; leg. Realon; <abbrev xmlns:xlink="http://www.w3.org/1999/xlink" content-type="institution" xlink:title="Museum of Zoology, Lausanne, Switzerland" id="ABBRID0EHPDI" xlink:type="simple">MZL</abbrev>: GBIFCH00195281 on slide, <abbrev xmlns:xlink="http://www.w3.org/1999/xlink" content-type="institution" xlink:title="Ateneo de Manila University, Quezon City, Philippines" id="ABBRID0EMPDI" xlink:type="simple">AdMU</abbrev>: GBIFCH00195277 on slide • 2 nymphs; same locality as Molawin Creek paratype of <italic><tp:taxon-name><tp:taxon-name-part taxon-name-part-type="genus" reg="Dudgeodes">D.</tp:taxon-name-part> <tp:taxon-name-part taxon-name-part-type="species" reg="pescadori">pescadori</tp:taxon-name-part></tp:taxon-name></italic>; GenBank: <ext-link xmlns:xlink="http://www.w3.org/1999/xlink" ext-link-type="gen" xlink:href="MN853823" xlink:type="simple">MN853823</ext-link>, <ext-link xmlns:xlink="http://www.w3.org/1999/xlink" ext-link-type="gen" xlink:href="MN853824" xlink:type="simple">MN853824</ext-link>; <abbrev xmlns:xlink="http://www.w3.org/1999/xlink" content-type="institution" xlink:title="Ateneo de Manila University, Quezon City, Philippines" id="ABBRID0EGQDI" xlink:type="simple">AdMU</abbrev>: EPH 130 and EPH 135 on slides • 1 nymph; Luzon, SBMA, small river; <named-content xmlns:xlink="http://www.w3.org/1999/xlink" content-type="dwc:verbatimCoordinates" xlink:type="simple"><named-content content-type="geo-json" specific-use="{&#34;type&#34;:&#34;Point&#34;,&#34;coordinates&#34;:[120.358333,14.842222]}" id="NCID0EOQDI" xlink:type="simple">14°50'32"N, 120°21'30"E</named-content></named-content>; 63 m a.s.l.; 01 Feb. 2019; leg. Freitag; GenBank: <ext-link xmlns:xlink="http://www.w3.org/1999/xlink" ext-link-type="gen" xlink:href="MN853825" xlink:type="simple">MN853825</ext-link>; <abbrev xmlns:xlink="http://www.w3.org/1999/xlink" content-type="institution" xlink:title="Ateneo de Manila University, Quezon City, Philippines" id="ABBRID0EYQDI" xlink:type="simple">AdMU</abbrev>: EPH 248 on slide.</p></tp:treatment-sec><tp:treatment-sec sec-type="description" id="SECID0E4QDI"><title>Description.</title><p><bold><italic>Thorax</italic></bold>: Mesonotum outer margin with regular row of forked thick setae.</p><p><bold><italic>Legs</italic></bold>: Forefemur with transverse row of long and pointed thick setae across dorsal face; dorsal surface, outer and inner margin sparsely with short thick setae.</p><p><bold><italic>Abdomen</italic></bold>: Tergite with median tubercles slightly developed on segments I to III, moderately developed on segment IV and IX–X, and well developed on segments V–VIII. No posterolateral projections on segments II and III, slightly developed on segments IV, and moderately developed on segments V–IX. Tergites IV–VI (Fig. <xref ref-type="fig" rid="F15">15D</xref>) surface covered with short thin setae, thick setae with feathered apex and apically rounded feathered thick setae; posterior margin with long pointed thick setae, thick setae with feathered apex and apically rounded feathered thick setae. Tergites VII–X (Fig. <xref ref-type="fig" rid="F16">16D</xref>) surface and posterior margin with short thin setae, thick setae with feathered apex and apically rounded feathered thick setae. Narrow slender teeth present on posterior margin median area of tergites I–VI (Fig. <xref ref-type="fig" rid="F15">15D</xref>) and across entire posterior margin of tergites VII–X (Fig. <xref ref-type="fig" rid="F16">16D</xref>).</p><p>Cerci with apically blunt thick setae every segment; longest setae on basal segments more than half of corresponding segment; longest setae on distal segments half of corresponding segment. Brownish band present every four segments.</p><fig id="F8" position="float" orientation="portrait"><object-id xmlns:xlink="http://www.w3.org/1999/xlink" content-type="doi" xlink:type="simple">10.3897/zookeys.910.48659.figure8</object-id><object-id xmlns:xlink="http://www.w3.org/1999/xlink" content-type="arpha" xlink:type="simple">5B3FF98B-38CE-5AF0-8655-6B82E4F90DB4</object-id><label>Figure 8.</label><caption><p><italic><tp:taxon-name><tp:taxon-name-part taxon-name-part-type="genus" reg="Dudgeodes">Dudgeodes</tp:taxon-name-part> <tp:taxon-name-part taxon-name-part-type="species" reg="pescadori">pescadori</tp:taxon-name-part></tp:taxon-name></italic> Sartori, 2008 Paratype. Sample collected on 1977. Red arrows pointing to brownish band. Scale bar: 1 mm.</p></caption><graphic xmlns:xlink="http://www.w3.org/1999/xlink" xlink:href="zookeys-910-093-g008.jpg" position="float" orientation="portrait" xlink:type="simple" id="oo_378181.jpg"><uri content-type="original_file" xlink:type="simple">https://binary.pensoft.net/fig/378181</uri></graphic></fig></tp:treatment-sec><tp:treatment-sec sec-type="distribution" id="SECID0E6SDI"><title>Distribution.</title><p>Luzon Island (Philippines).</p></tp:treatment-sec><tp:treatment-sec><!--Section generated to contain objects referenced in tp:taxon-treatment.--><fig id="F15" position="float" orientation="portrait"><object-id xmlns:xlink="http://www.w3.org/1999/xlink" content-type="doi" xlink:type="simple">10.3897/zookeys.910.48659.figure15</object-id><object-id xmlns:xlink="http://www.w3.org/1999/xlink" content-type="arpha" xlink:type="simple">68176DBB-9B56-58AC-9826-FB5ED14D8017</object-id><label>Figure 15.</label><caption><p>Tergite VI ornamentations of Philippine <italic><tp:taxon-name><tp:taxon-name-part taxon-name-part-type="genus" reg="Dudgeodes">Dudgeodes</tp:taxon-name-part></tp:taxon-name></italic> species. <bold>A</bold><italic><tp:taxon-name><tp:taxon-name-part taxon-name-part-type="genus" reg="Dudgeodes">D.</tp:taxon-name-part> <tp:taxon-name-part taxon-name-part-type="species" reg="pangantihoni">pangantihoni</tp:taxon-name-part></tp:taxon-name></italic> sp. nov. <bold>B</bold><italic><tp:taxon-name><tp:taxon-name-part taxon-name-part-type="genus" reg="Dudgeodes">D.</tp:taxon-name-part> <tp:taxon-name-part taxon-name-part-type="species" reg="luntian">luntian</tp:taxon-name-part></tp:taxon-name></italic> sp. nov. <bold>C</bold><italic><tp:taxon-name><tp:taxon-name-part taxon-name-part-type="genus" reg="Dudgeodes">D.</tp:taxon-name-part> <tp:taxon-name-part taxon-name-part-type="species" reg="vonrinteleni">vonrinteleni</tp:taxon-name-part></tp:taxon-name></italic> sp. nov. <bold>D</bold><italic><tp:taxon-name><tp:taxon-name-part taxon-name-part-type="genus" reg="Dudgeodes">D.</tp:taxon-name-part> <tp:taxon-name-part taxon-name-part-type="species" reg="pescadori">pescadori</tp:taxon-name-part></tp:taxon-name></italic><bold>E</bold><italic><tp:taxon-name><tp:taxon-name-part taxon-name-part-type="genus" reg="Dudgeodes">D.</tp:taxon-name-part> <tp:taxon-name-part taxon-name-part-type="species" reg="bauernfeindi">bauernfeindi</tp:taxon-name-part></tp:taxon-name></italic> sp. nov. <bold>F</bold><italic><tp:taxon-name><tp:taxon-name-part taxon-name-part-type="genus" reg="Dudgeodes">D.</tp:taxon-name-part> <tp:taxon-name-part taxon-name-part-type="species" reg="tabang">tabang</tp:taxon-name-part></tp:taxon-name></italic> sp. nov. <bold>G</bold><italic><tp:taxon-name><tp:taxon-name-part taxon-name-part-type="genus" reg="Dudgeodes">D.</tp:taxon-name-part> <tp:taxon-name-part taxon-name-part-type="species" reg="freitagi">freitagi</tp:taxon-name-part></tp:taxon-name></italic> sp. nov. Scale bar: 50 μm.</p></caption><graphic xmlns:xlink="http://www.w3.org/1999/xlink" xlink:href="zookeys-910-093-g015.jpg" position="float" orientation="portrait" xlink:type="simple" id="oo_378188.jpg"><uri content-type="original_file" xlink:type="simple">https://binary.pensoft.net/fig/378188</uri></graphic></fig><fig id="F16" position="float" orientation="portrait"><object-id xmlns:xlink="http://www.w3.org/1999/xlink" content-type="doi" xlink:type="simple">10.3897/zookeys.910.48659.figure16</object-id><object-id xmlns:xlink="http://www.w3.org/1999/xlink" content-type="arpha" xlink:type="simple">6E9F4C0C-54F7-540E-A855-1457C8D2CA59</object-id><label>Figure 16.</label><caption><p>Tergite VII ornamentations of Philippine <italic><tp:taxon-name><tp:taxon-name-part taxon-name-part-type="genus" reg="Dudgeodes">Dudgeodes</tp:taxon-name-part></tp:taxon-name></italic> species. <bold>A</bold><italic><tp:taxon-name><tp:taxon-name-part taxon-name-part-type="genus" reg="Dudgeodes">D.</tp:taxon-name-part> <tp:taxon-name-part taxon-name-part-type="species" reg="pangantihoni">pangantihoni</tp:taxon-name-part></tp:taxon-name></italic> sp. nov. <bold>B</bold><italic><tp:taxon-name><tp:taxon-name-part taxon-name-part-type="genus" reg="Dudgeodes">D.</tp:taxon-name-part> <tp:taxon-name-part taxon-name-part-type="species" reg="luntian">luntian</tp:taxon-name-part></tp:taxon-name></italic> sp. nov. <bold>C</bold><italic><tp:taxon-name><tp:taxon-name-part taxon-name-part-type="genus" reg="Dudgeodes">D.</tp:taxon-name-part> <tp:taxon-name-part taxon-name-part-type="species" reg="vonrinteleni">vonrinteleni</tp:taxon-name-part></tp:taxon-name></italic> sp. nov. <bold>D</bold><italic><tp:taxon-name><tp:taxon-name-part taxon-name-part-type="genus" reg="Dudgeodes">D.</tp:taxon-name-part> <tp:taxon-name-part taxon-name-part-type="species" reg="pescadori">pescadori</tp:taxon-name-part></tp:taxon-name></italic><bold>E</bold><italic><tp:taxon-name><tp:taxon-name-part taxon-name-part-type="genus" reg="Dudgeodes">D.</tp:taxon-name-part> <tp:taxon-name-part taxon-name-part-type="species" reg="bauernfeindi">bauernfeindi</tp:taxon-name-part></tp:taxon-name></italic> sp. nov. <bold>F</bold><italic><tp:taxon-name><tp:taxon-name-part taxon-name-part-type="genus" reg="Dudgeodes">D.</tp:taxon-name-part> <tp:taxon-name-part taxon-name-part-type="species" reg="tabang">tabang</tp:taxon-name-part></tp:taxon-name></italic> sp. nov. <bold>G</bold><italic><tp:taxon-name><tp:taxon-name-part taxon-name-part-type="genus" reg="Dudgeodes">D.</tp:taxon-name-part> <tp:taxon-name-part taxon-name-part-type="species" reg="freitagi">freitagi</tp:taxon-name-part></tp:taxon-name></italic> sp. nov. Scale bar: 50 μm.</p></caption><graphic xmlns:xlink="http://www.w3.org/1999/xlink" xlink:href="zookeys-910-093-g016.jpg" position="float" orientation="portrait" xlink:type="simple" id="oo_378189.jpg"><uri content-type="original_file" xlink:type="simple">https://binary.pensoft.net/fig/378189</uri></graphic></fig></tp:treatment-sec></tp:taxon-treatment>
