# Supplementary material for: Integrative taxonomy of the genus Dudgeodes Sartori, 2008 (Insecta, Ephemeroptera, Teloganodidae) from the Philippines with description of new species and supplementary descriptions of Southeast Asian species
Source: Zookeys. 2020 Feb 10;910:93–129. doi: 10.3897/zookeys.910.48659 (PMC7026199; doi:10.3897/zookeys.910.48659)
Supplement: XML Treatment for Dudgeodes stephani [file zookeys.910.48659-treatment10.xml]

<!DOCTYPE tp:taxon-treatment
  PUBLIC "-//TaxonX//DTD Taxonomic Treatment Publishing DTD v0 20100105//EN" "tax-treatment-NSO.dtd">
<tp:taxon-treatment xmlns:tp="http://www.plazi.org/taxpub"><tp:treatment-meta><kwd-group><label>Taxon classification</label><kwd><named-content xmlns:xlink="http://www.w3.org/1999/xlink" content-type="kingdom">Animalia</named-content></kwd><kwd><named-content xmlns:xlink="http://www.w3.org/1999/xlink" content-type="order">Ephemeroptera</named-content></kwd><kwd><named-content xmlns:xlink="http://www.w3.org/1999/xlink" content-type="family">Teloganodidae</named-content></kwd></kwd-group><mixed-citation publication-type="journal"><person-group><name><surname>Garces</surname><given-names>Jhoana M.</given-names></name><name><surname>Sartori</surname><given-names>Michel</given-names></name><name><surname>Freitag</surname><given-names>Hendrik</given-names></name></person-group><article-title>Integrative taxonomy of the genus <italic><tp:taxon-name><tp:taxon-name-part taxon-name-part-type="genus" reg="Dudgeodes">Dudgeodes</tp:taxon-name-part></tp:taxon-name></italic> Sartori, 2008 (<tp:taxon-name><tp:taxon-name-part taxon-name-part-type="class">Insecta</tp:taxon-name-part></tp:taxon-name>, <tp:taxon-name><tp:taxon-name-part taxon-name-part-type="order">Ephemeroptera</tp:taxon-name-part></tp:taxon-name>, <tp:taxon-name><tp:taxon-name-part taxon-name-part-type="family">Teloganodidae</tp:taxon-name-part></tp:taxon-name>) from the Philippines with description of new species and supplementary descriptions of Southeast Asian species</article-title><source>Zookeys</source><day>10</day><month>2</month><year>2020</year><volume>910</volume><fpage>93</fpage><lpage>129</lpage><pub-id pub-id-type="doi">10.3897/zookeys.910.48659</pub-id></mixed-citation></tp:treatment-meta><tp:nomenclature><tp:taxon-name><object-id xmlns:xlink="http://www.w3.org/1999/xlink" content-type="arpha" xlink:type="simple">8FAD81D5-8B59-5FE9-AACE-A3D1B074114C</object-id>
              <tp:taxon-name-part taxon-name-part-type="genus" reg="Dudgeodes">Dudgeodes</tp:taxon-name-part>
              <tp:taxon-name-part taxon-name-part-type="species" reg="stephani">stephani</tp:taxon-name-part>
            </tp:taxon-name><tp:taxon-authority>Sartori, 2008</tp:taxon-authority></tp:nomenclature><tp:treatment-sec sec-type="material" id="SECID0EHUDI"><title>Material examined.</title><p>Malaysia • 7 nymphs, paratypes; Sabah, Ranau, Liwagu River at bridge; 335 m a.s.l.; 16 Aug. 1972; leg. W.L. &amp; J.G. Peters; <abbrev xmlns:xlink="http://www.w3.org/1999/xlink" content-type="institution" xlink:title="Museum of Zoology, Lausanne, Switzerland" id="ABBRID0ENUDI" xlink:type="simple">MZL</abbrev>: 2 nymphs on slides GBIFCH00195273 and GBIFCH00195274, 5 in ethanol GBIFCH00195272.</p></tp:treatment-sec><tp:treatment-sec sec-type="description" id="SECID0ESUDI"><title>Description.</title><p><bold><italic>Thorax</italic></bold>: Mesonotum outer margin with regular row of forked thick setae.</p><p><bold><italic>Abdomen</italic></bold>: Tergites IV–X surface covered with short thin setae, thick setae with feathered apex and apically rounded feathered thick setae; posterior margin with long pointed thick setae, elongated forked thick setae and long setae with feathered apex. Narrow slender teeth present on posterior margin median area of tergites I–X diminishing distally.</p><p>Cerci with apically blunt thick setae every segment; longest setae on basal segments half of corresponding segment; longest setae on distal segments subequal to corresponding segment. Brownish band absent.</p></tp:treatment-sec><tp:treatment-sec sec-type="distribution" id="SECID0EFVDI"><title>Distribution.</title><p>Borneo.</p></tp:treatment-sec></tp:taxon-treatment>
