# Supplementary material for: Integrative taxonomy of the genus Dudgeodes Sartori, 2008 (Insecta, Ephemeroptera, Teloganodidae) from the Philippines with description of new species and supplementary descriptions of Southeast Asian species
Source: Zookeys. 2020 Feb 10;910:93–129. doi: 10.3897/zookeys.910.48659 (PMC7026199; doi:10.3897/zookeys.910.48659)
Supplement: XML Treatment for Dudgeodes ulmeri [file zookeys.910.48659-treatment11.xml]

<!DOCTYPE tp:taxon-treatment
  PUBLIC "-//TaxonX//DTD Taxonomic Treatment Publishing DTD v0 20100105//EN" "tax-treatment-NSO.dtd">
<tp:taxon-treatment xmlns:tp="http://www.plazi.org/taxpub"><tp:treatment-meta><kwd-group><label>Taxon classification</label><kwd><named-content xmlns:xlink="http://www.w3.org/1999/xlink" content-type="kingdom">Animalia</named-content></kwd><kwd><named-content xmlns:xlink="http://www.w3.org/1999/xlink" content-type="order">Ephemeroptera</named-content></kwd><kwd><named-content xmlns:xlink="http://www.w3.org/1999/xlink" content-type="family">Teloganodidae</named-content></kwd></kwd-group><mixed-citation publication-type="journal"><person-group><name><surname>Garces</surname><given-names>Jhoana M.</given-names></name><name><surname>Sartori</surname><given-names>Michel</given-names></name><name><surname>Freitag</surname><given-names>Hendrik</given-names></name></person-group><article-title>Integrative taxonomy of the genus <italic><tp:taxon-name><tp:taxon-name-part taxon-name-part-type="genus" reg="Dudgeodes">Dudgeodes</tp:taxon-name-part></tp:taxon-name></italic> Sartori, 2008 (<tp:taxon-name><tp:taxon-name-part taxon-name-part-type="class">Insecta</tp:taxon-name-part></tp:taxon-name>, <tp:taxon-name><tp:taxon-name-part taxon-name-part-type="order">Ephemeroptera</tp:taxon-name-part></tp:taxon-name>, <tp:taxon-name><tp:taxon-name-part taxon-name-part-type="family">Teloganodidae</tp:taxon-name-part></tp:taxon-name>) from the Philippines with description of new species and supplementary descriptions of Southeast Asian species</article-title><source>Zookeys</source><day>10</day><month>2</month><year>2020</year><volume>910</volume><fpage>93</fpage><lpage>129</lpage><pub-id pub-id-type="doi">10.3897/zookeys.910.48659</pub-id></mixed-citation></tp:treatment-meta><tp:nomenclature><tp:taxon-name><object-id xmlns:xlink="http://www.w3.org/1999/xlink" content-type="arpha" xlink:type="simple">AAE75A87-CCEB-5677-9645-AAFF41D7F4D3</object-id>
              <tp:taxon-name-part taxon-name-part-type="genus" reg="Dudgeodes">Dudgeodes</tp:taxon-name-part>
              <tp:taxon-name-part taxon-name-part-type="species" reg="ulmeri">ulmeri</tp:taxon-name-part>
            </tp:taxon-name><tp:taxon-authority>Sartori, 2008</tp:taxon-authority></tp:nomenclature><tp:treatment-sec sec-type="material" id="SECID0ENWDI"><title>Material examined.</title><p>Indonesia • 1 nymph, paratype; Sumatra, stream south of Balige; 5 April 1929; leg. Prof. Feuerborn; <abbrev xmlns:xlink="http://www.w3.org/1999/xlink" content-type="institution" xlink:title="Museum of Zoology, Lausanne, Switzerland" id="ABBRID0ETWDI" xlink:type="simple">MZL</abbrev>: GBIFCH00195208 in ethanol • 1 nymph, paratype; Java, dikes of fishponds at Punten, near Malang; 18 Oct. 1929; leg. Prof. Thienemann; <abbrev xmlns:xlink="http://www.w3.org/1999/xlink" content-type="institution" xlink:title="Museum of Zoology, Lausanne, Switzerland" id="ABBRID0EYWDI" xlink:type="simple">MZL</abbrev>: GBIFCH00195207 in ethanol • 1 nymph; Bali, BLI05, Loc. Baturiti, Desa Antapan; <named-content xmlns:xlink="http://www.w3.org/1999/xlink" content-type="dwc:verbatimCoordinates" xlink:type="simple"><named-content content-type="geo-json" specific-use="{&#34;type&#34;:&#34;Point&#34;,&#34;coordinates&#34;:[115.193433,-8.322400]}" id="NCID0EAXDI" xlink:type="simple">8°19.344'S, 115°11.606'E</named-content></named-content>; 815 m a.s.l.; 9 October 2009; leg. M Balke &amp; Amran; <abbrev xmlns:xlink="http://www.w3.org/1999/xlink" content-type="institution" xlink:title="Museum of Zoology, Lausanne, Switzerland" id="ABBRID0EFXDI" xlink:type="simple">MZL</abbrev>: GBIFCH00195212 in ethanol • 1 nymph; Sumarat Barat, UN1, Riv. Forest strea, Loc. Universitas Andalas campus; <named-content xmlns:xlink="http://www.w3.org/1999/xlink" content-type="dwc:verbatimCoordinates" xlink:type="simple"><named-content content-type="geo-json" specific-use="{&#34;type&#34;:&#34;Point&#34;,&#34;coordinates&#34;:[100.472983,-0.911100]}" id="NCID0ENXDI" xlink:type="simple">0°54.666'S, 100°28.379'E</named-content></named-content>; 360 m a.s.l.; 8 November 2011; leg. M. Balke; <abbrev xmlns:xlink="http://www.w3.org/1999/xlink" content-type="institution" xlink:title="Museum of Zoology, Lausanne, Switzerland" id="ABBRID0ESXDI" xlink:type="simple">MZL</abbrev>: GBIFCH00195213 in ethanol.</p></tp:treatment-sec><tp:treatment-sec sec-type="description" id="SECID0EXXDI"><title>Description.</title><p>(see also <xref ref-type="bibr" rid="B39">Sartori 2014</xref>).</p><p><bold><italic>Thorax</italic></bold>: Mesonotum outer margin with regular row of forked thick setae.</p><p><bold><italic>Abdomen</italic></bold>: Tergites IV–VI surface covered with short thin setae, thick setae with feathered apex and apically rounded feathered thick setae; posterior margin with long pointed thick setae, elongated forked thick setae and long setae with feathered apex. Tergites VII–X surface and posterior margin with short thin setae, thick setae with feathered apex and apically rounded feathered thick setae. Narrow slender teeth present on posterior margin median area of tergites I–VI, and in posterior margin of tergites VII–X diminishing distally.</p><p>Cerci with apically blunt thick setae every segment; longest setae on basal segments more than half of corresponding segment; longest setae on distal segments half of corresponding segment. Brownish band absent.</p></tp:treatment-sec><tp:treatment-sec sec-type="distribution" id="SECID0EQYDI"><title>Distribution.</title><p>Java, Sumatra.</p></tp:treatment-sec><ref-list><ref id="B39"><mixed-citation xmlns:xlink="http://www.w3.org/1999/xlink" xlink:type="simple"><person-group><name name-style="western"><surname>Sartori</surname><given-names>M</given-names></name></person-group> (<year>2014</year>) <article-title>Complementary description of <italic><tp:taxon-name><tp:taxon-name-part taxon-name-part-type="genus">Dudgeodes</tp:taxon-name-part> <tp:taxon-name-part taxon-name-part-type="species">ulmeri</tp:taxon-name-part></tp:taxon-name></italic> Sartori, 2008 and <italic><tp:taxon-name><tp:taxon-name-part taxon-name-part-type="genus">Teloganopsis</tp:taxon-name-part> <tp:taxon-name-part taxon-name-part-type="species">media</tp:taxon-name-part></tp:taxon-name></italic> Ulmer, 1939 (<tp:taxon-name><tp:taxon-name-part taxon-name-part-type="order">Ephemeroptera</tp:taxon-name-part></tp:taxon-name>: <tp:taxon-name><tp:taxon-name-part taxon-name-part-type="family">Teloganodidae</tp:taxon-name-part></tp:taxon-name>, <tp:taxon-name><tp:taxon-name-part taxon-name-part-type="family">Ephemerellidae</tp:taxon-name-part></tp:taxon-name>).</article-title><source>Entomologische Mitteilungen aus dem Zoologischen Museum Hamburg</source><volume>17</volume>: <fpage>161</fpage>–<lpage>166</lpage>.</mixed-citation></ref></ref-list></tp:taxon-treatment>
